# Supplementary material for: 2-Sulfanylidene-1,3-dithiolo[4,5-b]naphtho­[2,3-e][1,4]dithiine-5,10-dione
Source: Acta Crystallogr Sect E Struct Rep Online. 2011 Oct 5;67(Pt 11):o2837. doi: 10.1107/S1600536811039079 (PMC3247576; doi:10.1107/S1600536811039079)
Supplement: Supplementary file 1 [file e-67-o2837-sup1.cif]

##############################################################################
#                                                                            #
# This CIF contains the data in a paper accepted for publication in          #
# Acta Crystallographica Section E. It conforms to the requirements of       #
# Notes for Authors for Acta Crystallographica Section E, and has been       #
# peer reviewed under the auspices of the IUCr Commission on Journals.       #
#                                                                            #
# Full details of the Crystallographic Information File format               #
# are given in the paper "The Crystallographic Information File (CIF):       #
# a New Standard Archive File for Crystallography" by S. R. Hall, F. H.      #
# Allen and I. D. Brown [Acta Cryst. (1991), A47, 655-685].                  #
#                                                                            #
# The current version of the core CIF dictionary is obtainable from          #
# ftp://ftp.iucr.org/pub/cif_core.dic.                                       #
#                                                                            #
# Software is freely available for graphical display of the structure(s)     #
# in this CIF. For information consult the CIF software page                 #
# http://www.iucr.org/resources/cif/software.                                #
#                                                                            #
# This file may be used for bona fide research purposes within the           #
# scientific community so long as proper attribution is given to the journal # 
# article from which it was obtained.                                        #
#                                                                            #
##############################################################################
data_I
_audit_creation_method     SHELXTL97
_chemical_name_systematic
;
2-Sulfanylidene-1,3-dithiolo[4,5-<i>b</i>]naphtho[2,3-<i>e</i>][1,4]dithiine-
5,10-dione
;
_chemical_name_common     ?
_chemical_formula_moiety     'C13 H4 O2 S5'
_chemical_formula_sum     'C13 H4 O2 S5'
_chemical_formula_iupac     'C13 H4 O2 S5'
_chemical_formula_weight     352.46
_chemical_melting_point     627
_symmetry_cell_setting     triclinic
_symmetry_space_group_name_H-M     'P -1'
_symmetry_space_group_name_Hall     '-P 1'
loop_
    _symmetry_equiv_pos_as_xyz
    'x, y, z'
    '-x, -y, -z'
_cell_length_a     7.8527(8)
_cell_length_b     8.0281(9)
_cell_length_c     12.0022(13)
_cell_angle_alpha     97.934(9)
_cell_angle_beta     89.227(9)
_cell_angle_gamma     117.867(8)
_cell_volume     661.37(12)
_cell_formula_units_Z     2
_cell_measurement_reflns_used     68
_cell_measurement_theta_min     4.80
_cell_measurement_theta_max     12.32
_cell_measurement_temperature     296.0(10)
_exptl_crystal_description     needle
_exptl_crystal_colour     brown
_exptl_crystal_size_max     0.48
_exptl_crystal_size_mid     0.12
_exptl_crystal_size_min     0.08
_exptl_crystal_density_diffrn     1.770
_exptl_crystal_density_meas     ?
_exptl_crystal_density_method     'not measured'
_exptl_crystal_F_000     356
_exptl_absorpt_coefficient_mu     0.870
_exptl_absorpt_correction_type     psi-scan
_exptl_absorpt_process_details     '(XSCANS; Siemens, 1996)'
_exptl_absorpt_correction_T_min     0.679
_exptl_absorpt_correction_T_max     0.733
_exptl_special_details     ?
_diffrn_ambient_temperature     296.0(10)
_diffrn_radiation_type     MoK\a
_diffrn_radiation_wavelength     0.71073
_diffrn_radiation_source     'fine-focus sealed tube'
_diffrn_radiation_monochromator     graphite
_diffrn_measurement_device_type     'Siemens P4'
_diffrn_measurement_method     '\w scans'
_diffrn_detector_area_resol_mean     ?
_diffrn_reflns_number     3881
_diffrn_reflns_av_R_equivalents     0.0256
_diffrn_reflns_av_sigmaI/netI     0.0406
_diffrn_reflns_theta_min     2.90
_diffrn_reflns_theta_max     25.05
_diffrn_reflns_theta_full     25.05
_diffrn_measured_fraction_theta_max     0.988
_diffrn_measured_fraction_theta_full     0.988
_diffrn_reflns_limit_h_min     -5
_diffrn_reflns_limit_h_max     8
_diffrn_reflns_limit_k_min     -9
_diffrn_reflns_limit_k_max     8
_diffrn_reflns_limit_l_min     -14
_diffrn_reflns_limit_l_max     14
_diffrn_standards_number     2
_diffrn_standards_interval_count     48
_diffrn_standards_interval_time     ?
_diffrn_standards_decay_%     2
loop_
    _diffrn_standard_refln_index_h
    _diffrn_standard_refln_index_k
    _diffrn_standard_refln_index_l
    2 1 -1
    2 1 -2
_refine_special_details     ?
_reflns_number_total     2323
_reflns_number_gt     1748
_reflns_threshold_expression     I>2\s(I)
_refine_ls_structure_factor_coef     Fsqd
_refine_ls_matrix_type     full
_refine_ls_R_factor_all     0.0533
_refine_ls_R_factor_gt     0.0345
_refine_ls_wR_factor_gt     0.0807
_refine_ls_wR_factor_ref     0.0903
_refine_ls_goodness_of_fit_ref     1.020
_refine_ls_restrained_S_all     1.020
_refine_ls_number_reflns     2323
_refine_ls_number_parameters     181
_refine_ls_number_restraints     0
_refine_ls_number_constraints     0
_refine_ls_hydrogen_treatment     constr
_refine_ls_weighting_scheme     calc
_refine_ls_weighting_details
         'calc w=1/[\s^2^(Fo^2^)+(0.0433P)^2^+0.1487P] where P=(Fo^2^+2Fc^2^)/3'
_atom_sites_solution_hydrogens     geom
_atom_sites_solution_primary     direct
_atom_sites_solution_secondary     difmap
_refine_ls_shift/su_max     0.000
_refine_ls_shift/su_mean     0.000
_refine_diff_density_max     0.270
_refine_diff_density_min     -0.276
_refine_ls_extinction_method     none
_refine_ls_extinction_coef     ?
loop_
    _atom_type_symbol
    _atom_type_description
    _atom_type_scat_dispersion_real
    _atom_type_scat_dispersion_imag
    _atom_type_scat_source
    'C' 'C' 0.0033 0.0016
                         'International Tables Vol C Tables 4.2.6.8 and 6.1.1.4'
    'H' 'H' 0.0000 0.0000
                         'International Tables Vol C Tables 4.2.6.8 and 6.1.1.4'
    'O' 'O' 0.0106 0.0060
                         'International Tables Vol C Tables 4.2.6.8 and 6.1.1.4'
    'S' 'S' 0.1246 0.1234
                         'International Tables Vol C Tables 4.2.6.8 and 6.1.1.4'
_computing_data_collection     'XSCANS (Siemens, 1996)'
_computing_cell_refinement     'XSCANS (Siemens, 1996)'
_computing_data_reduction     'XSCANS (Siemens, 1996)'
_computing_structure_solution     'SHELXS97 (Sheldrick, 2008)'
_computing_structure_refinement     'SHELXL97 (Sheldrick, 2008)'
_computing_molecular_graphics     'Mercury (Macrae <i>et al.</i>, 2006)'
_computing_publication_material     'SHELXL97 (Sheldrick, 2008)'
loop_
    _atom_site_type_symbol
    _atom_site_label
    _atom_site_fract_x
    _atom_site_fract_y
    _atom_site_fract_z
    _atom_site_U_iso_or_equiv
    _atom_site_adp_type
    _atom_site_calc_flag
    _atom_site_refinement_flags
    _atom_site_occupancy
    _atom_site_symmetry_multiplicity
    _atom_site_disorder_assembly
    _atom_site_disorder_group
    S S1 0.44687(11) 1.23625(11) 0.59078(6) 0.0435(2) Uani d . 1 1 . .
    C C2 0.3040(4) 1.1337(4) 0.4656(2) 0.0430(7) Uani d . 1 1 . .
    S S2 0.30632(14) 1.25421(13) 0.36621(8) 0.0631(3) Uani d . 1 1 . .
    S S3 0.15541(11) 0.88891(11) 0.45820(6) 0.0439(2) Uani d . 1 1 . .
    C C3A 0.2361(4) 0.8652(4) 0.5872(2) 0.0375(7) Uani d . 1 1 . .
    S S4 0.12380(12) 0.64220(10) 0.63387(6) 0.0463(2) Uani d . 1 1 . .
    C C4A 0.1022(4) 0.7202(4) 0.7760(2) 0.0369(7) Uani d . 1 1 . .
    C C5 -0.0767(4) 0.5886(4) 0.8258(2) 0.0383(7) Uani d . 1 1 . .
    O O5 -0.1952(3) 0.4454(3) 0.76730(18) 0.0604(7) Uani d . 1 1 . .
    C C5A -0.0991(4) 0.6353(4) 0.9471(2) 0.0372(7) Uani d . 1 1 . .
    C C6 -0.2599(4) 0.5131(4) 0.9978(3) 0.0459(8) Uani d . 1 1 . .
    H H6A -0.3551 0.4037 0.9552 0.055 Uiso calc R 1 1 . .
    C C7 -0.2798(4) 0.5531(5) 1.1123(3) 0.0525(9) Uani d . 1 1 . .
    H H7A -0.3879 0.4708 1.1464 0.063 Uiso calc R 1 1 . .
    C C8 -0.1369(4) 0.7168(5) 1.1754(3) 0.0521(9) Uani d . 1 1 . .
    H H8A -0.1500 0.7437 1.2519 0.063 Uiso calc R 1 1 . .
    C C9 0.0245(4) 0.8404(5) 1.1260(2) 0.0443(7) Uani d . 1 1 . .
    H H9A 0.1192 0.9495 1.1692 0.053 Uiso calc R 1 1 . .
    C C9A 0.0449(4) 0.8014(4) 1.0116(2) 0.0363(7) Uani d . 1 1 . .
    C C10 0.2197(4) 0.9333(4) 0.9599(2) 0.0364(7) Uani d . 1 1 . .
    O O10 0.3465(3) 1.0782(3) 1.01299(16) 0.0490(6) Uani d . 1 1 . .
    C C10A 0.2389(4) 0.8801(4) 0.8376(2) 0.0353(6) Uani d . 1 1 . .
    S S11 0.45668(10) 1.03981(11) 0.78538(6) 0.0444(2) Uani d . 1 1 . .
    C C11A 0.3701(4) 1.0256(4) 0.6482(2) 0.0376(7) Uani d . 1 1 . .
loop_
    _atom_site_aniso_label
    _atom_site_aniso_U_11
    _atom_site_aniso_U_22
    _atom_site_aniso_U_33
    _atom_site_aniso_U_12
    _atom_site_aniso_U_13
    _atom_site_aniso_U_23
    S1 0.0400(4) 0.0385(4) 0.0406(4) 0.0090(3) 0.0052(3) 0.0064(3)
    C2 0.0377(16) 0.0456(17) 0.0435(16) 0.0176(14) 0.0072(13) 0.0073(14)
    S2 0.0727(6) 0.0530(5) 0.0559(5) 0.0202(5) -0.0066(4) 0.0183(4)
    S3 0.0421(4) 0.0420(4) 0.0388(4) 0.0127(3) -0.0030(3) 0.0046(3)
    C3A 0.0347(15) 0.0379(15) 0.0363(15) 0.0146(13) 0.0046(12) 0.0039(12)
    S4 0.0571(5) 0.0334(4) 0.0363(4) 0.0125(4) 0.0006(3) 0.0004(3)
    C4A 0.0337(15) 0.0350(15) 0.0354(15) 0.0105(13) -0.0030(12) 0.0054(12)
    C5 0.0325(15) 0.0316(15) 0.0408(15) 0.0062(13) -0.0062(12) 0.0061(12)
    O5 0.0494(13) 0.0469(13) 0.0490(13) -0.0065(11) -0.0059(11) 0.0038(11)
    C5A 0.0288(15) 0.0384(15) 0.0416(15) 0.0124(12) -0.0029(12) 0.0092(12)
    C6 0.0318(16) 0.0468(18) 0.0549(19) 0.0128(14) 0.0009(14) 0.0160(14)
    C7 0.0346(17) 0.066(2) 0.059(2) 0.0211(17) 0.0104(15) 0.0259(17)
    C8 0.0460(19) 0.075(2) 0.0421(17) 0.0331(18) 0.0108(15) 0.0153(16)
    C9 0.0414(17) 0.0533(19) 0.0381(16) 0.0228(15) -0.0007(13) 0.0037(14)
    C9A 0.0323(15) 0.0418(16) 0.0362(15) 0.0179(13) -0.0013(12) 0.0080(12)
    C10 0.0333(15) 0.0379(16) 0.0350(15) 0.0144(13) -0.0056(12) 0.0047(12)
    O10 0.0412(12) 0.0455(12) 0.0388(11) 0.0047(10) -0.0066(9) -0.0021(9)
    C10A 0.0302(15) 0.0337(15) 0.0349(14) 0.0089(12) -0.0003(12) 0.0057(12)
    S11 0.0287(4) 0.0493(5) 0.0367(4) 0.0032(3) -0.0019(3) 0.0060(3)
    C11A 0.0327(15) 0.0392(16) 0.0349(14) 0.0122(13) 0.0048(12) 0.0053(12)
_geom_special_details     ?
loop_
    _geom_bond_atom_site_label_1
    _geom_bond_atom_site_label_2
    _geom_bond_site_symmetry_2
    _geom_bond_distance
    _geom_bond_publ_flag
    S1 C2 . 1.742(3) ?
    S1 C11A . 1.748(3) ?
    C2 S2 . 1.631(3) ?
    C2 S3 . 1.744(3) ?
    S3 C3A . 1.747(3) ?
    C3A C11A . 1.340(4) ?
    C3A S4 . 1.756(3) ?
    S4 C4A . 1.768(3) ?
    C4A C10A . 1.349(4) ?
    C4A C5 . 1.487(4) ?
    C5 O5 . 1.215(3) ?
    C5 C5A . 1.482(4) ?
    C5A C6 . 1.383(4) ?
    C5A C9A . 1.409(4) ?
    C6 C7 . 1.392(4) ?
    C6 H6A . 0.9300 ?
    C7 C8 . 1.389(5) ?
    C7 H7A . 0.9300 ?
    C8 C9 . 1.381(4) ?
    C8 H8A . 0.9300 ?
    C9 C9A . 1.389(4) ?
    C9 H9A . 0.9300 ?
    C9A C10 . 1.480(4) ?
    C10 O10 . 1.216(3) ?
    C10 C10A . 1.497(4) ?
    C10A S11 . 1.762(3) ?
    S11 C11A . 1.758(3) ?
loop_
    _geom_angle_atom_site_label_1
    _geom_angle_atom_site_label_2
    _geom_angle_atom_site_label_3
    _geom_angle_site_symmetry_1
    _geom_angle_site_symmetry_3
    _geom_angle
    _geom_angle_publ_flag
    C2 S1 C11A . . 96.73(14) ?
    S2 C2 S1 . . 123.61(18) ?
    S2 C2 S3 . . 123.38(18) ?
    S1 C2 S3 . . 113.00(17) ?
    C2 S3 C3A . . 96.94(14) ?
    C11A C3A S3 . . 116.4(2) ?
    C11A C3A S4 . . 124.4(2) ?
    S3 C3A S4 . . 118.94(16) ?
    C3A S4 C4A . . 98.37(13) ?
    C10A C4A C5 . . 121.6(3) ?
    C10A C4A S4 . . 123.9(2) ?
    C5 C4A S4 . . 114.4(2) ?
    O5 C5 C5A . . 122.6(3) ?
    O5 C5 C4A . . 119.4(3) ?
    C5A C5 C4A . . 118.0(2) ?
    C6 C5A C9A . . 119.9(3) ?
    C6 C5A C5 . . 119.9(3) ?
    C9A C5A C5 . . 120.3(2) ?
    C5A C6 C7 . . 120.3(3) ?
    C5A C6 H6A . . 119.8 ?
    C7 C6 H6A . . 119.8 ?
    C8 C7 C6 . . 119.5(3) ?
    C8 C7 H7A . . 120.3 ?
    C6 C7 H7A . . 120.3 ?
    C9 C8 C7 . . 120.9(3) ?
    C9 C8 H8A . . 119.5 ?
    C7 C8 H8A . . 119.5 ?
    C8 C9 C9A . . 119.8(3) ?
    C8 C9 H9A . . 120.1 ?
    C9A C9 H9A . . 120.1 ?
    C9 C9A C5A . . 119.6(3) ?
    C9 C9A C10 . . 119.4(3) ?
    C5A C9A C10 . . 121.0(2) ?
    O10 C10 C9A . . 122.8(2) ?
    O10 C10 C10A . . 120.0(2) ?
    C9A C10 C10A . . 117.3(2) ?
    C4A C10A C10 . . 121.8(2) ?
    C4A C10A S11 . . 124.2(2) ?
    C10 C10A S11 . . 113.92(19) ?
    C11A S11 C10A . . 98.74(13) ?
    C3A C11A S1 . . 116.9(2) ?
    C3A C11A S11 . . 124.3(2) ?
    S1 C11A S11 . . 118.53(16) ?
loop_
    _geom_torsion_atom_site_label_1
    _geom_torsion_atom_site_label_2
    _geom_torsion_atom_site_label_3
    _geom_torsion_atom_site_label_4
    _geom_torsion_site_symmetry_1
    _geom_torsion_site_symmetry_2
    _geom_torsion_site_symmetry_3
    _geom_torsion_site_symmetry_4
    _geom_torsion
    _geom_torsion_publ_flag
    C11A S1 C2 S2 . . . . -178.7(2) ?
    C11A S1 C2 S3 . . . . 2.07(19) ?
    S2 C2 S3 C3A . . . . 178.6(2) ?
    S1 C2 S3 C3A . . . . -2.19(19) ?
    C2 S3 C3A C11A . . . . 1.5(3) ?
    C2 S3 C3A S4 . . . . 175.85(18) ?
    C11A C3A S4 C4A . . . . 38.1(3) ?
    S3 C3A S4 C4A . . . . -135.80(18) ?
    C3A S4 C4A C10A . . . . -39.0(3) ?
    C3A S4 C4A C5 . . . . 144.2(2) ?
    C10A C4A C5 O5 . . . . -179.5(3) ?
    S4 C4A C5 O5 . . . . -2.6(4) ?
    C10A C4A C5 C5A . . . . -1.6(4) ?
    S4 C4A C5 C5A . . . . 175.3(2) ?
    O5 C5 C5A C6 . . . . 0.2(5) ?
    C4A C5 C5A C6 . . . . -177.6(3) ?
    O5 C5 C5A C9A . . . . 178.6(3) ?
    C4A C5 C5A C9A . . . . 0.8(4) ?
    C9A C5A C6 C7 . . . . -0.1(5) ?
    C5 C5A C6 C7 . . . . 178.3(3) ?
    C5A C6 C7 C8 . . . . 0.0(5) ?
    C6 C7 C8 C9 . . . . 0.0(5) ?
    C7 C8 C9 C9A . . . . 0.1(5) ?
    C8 C9 C9A C5A . . . . -0.2(5) ?
    C8 C9 C9A C10 . . . . -179.1(3) ?
    C6 C5A C9A C9 . . . . 0.3(4) ?
    C5 C5A C9A C9 . . . . -178.1(3) ?
    C6 C5A C9A C10 . . . . 179.2(3) ?
    C5 C5A C9A C10 . . . . 0.8(4) ?
    C9 C9A C10 O10 . . . . -1.4(4) ?
    C5A C9A C10 O10 . . . . 179.7(3) ?
    C9 C9A C10 C10A . . . . 177.3(3) ?
    C5A C9A C10 C10A . . . . -1.6(4) ?
    C5 C4A C10A C10 . . . . 0.7(4) ?
    S4 C4A C10A C10 . . . . -175.8(2) ?
    C5 C4A C10A S11 . . . . 178.5(2) ?
    S4 C4A C10A S11 . . . . 1.9(4) ?
    O10 C10 C10A C4A . . . . 179.6(3) ?
    C9A C10 C10A C4A . . . . 0.9(4) ?
    O10 C10 C10A S11 . . . . 1.6(4) ?
    C9A C10 C10A S11 . . . . -177.1(2) ?
    C4A C10A S11 C11A . . . . 36.5(3) ?
    C10 C10A S11 C11A . . . . -145.6(2) ?
    S3 C3A C11A S1 . . . . -0.3(3) ?
    S4 C3A C11A S1 . . . . -174.26(16) ?
    S3 C3A C11A S11 . . . . 174.17(16) ?
    S4 C3A C11A S11 . . . . 0.2(4) ?
    C2 S1 C11A C3A . . . . -1.1(3) ?
    C2 S1 C11A S11 . . . . -175.89(18) ?
    C10A S11 C11A C3A . . . . -37.8(3) ?
    C10A S11 C11A S1 . . . . 136.56(18) ?
_iucr_refine_instructions_details
;
TITL APB in P-1
CELL 0.71073   7.8527   8.0281  12.0022  97.934  89.227 117.867
ZERR    2.00   0.0008   0.0009   0.0013   0.009   0.009   0.008
LATT  1
SFAC C H O S
UNIT 26 8 4 10
ACTA
L.S. 16
OMIT 0 0 1     # en el Beam stop
BOND $H
CONF
HTAB
FMAP 2
PLAN 10
MPLA C4a C5 C5a C6 C7 C8 C9 C9a C10 C10a
MPLA S1 C2 S3 C3a C11a
WGHT    0.043300    0.148700
FVAR       0.71091
S1    4    0.446875    1.236253    0.590784    11.00000    0.04004    0.03853 =
         0.04062    0.00640    0.00517    0.00896
C2    1    0.304000    1.133732    0.465590    11.00000    0.03766    0.04559 =
         0.04350    0.00734    0.00715    0.01764
S2    4    0.306320    1.254206    0.366209    11.00000    0.07266    0.05299 =
         0.05588    0.01828   -0.00656    0.02022
S3    4    0.155408    0.888909    0.458203    11.00000    0.04214    0.04203 =
         0.03882    0.00463   -0.00298    0.01272
C3A   1    0.236052    0.865220    0.587163    11.00000    0.03472    0.03788 =
         0.03626    0.00387    0.00456    0.01464
S4    4    0.123801    0.642204    0.633866    11.00000    0.05711    0.03336 =
         0.03626    0.00038    0.00060    0.01249
C4A   1    0.102228    0.720198    0.775981    11.00000    0.03371    0.03495 =
         0.03544    0.00543   -0.00300    0.01050
C5    1   -0.076651    0.588635    0.825825    11.00000    0.03246    0.03157 =
         0.04076    0.00611   -0.00618    0.00621
O5    3   -0.195250    0.445402    0.767297    11.00000    0.04936    0.04689 =
         0.04901    0.00379   -0.00589   -0.00647
C5A   1   -0.099137    0.635346    0.947111    11.00000    0.02875    0.03842 =
         0.04158    0.00917   -0.00293    0.01236
C6    1   -0.259866    0.513110    0.997811    11.00000    0.03184    0.04677 =
         0.05493    0.01599    0.00090    0.01283
AFIX  43
H6A   2   -0.355080    0.403689    0.955163    11.00000   -1.20000
AFIX   0
C7    1   -0.279790    0.553079    1.112345    11.00000    0.03459    0.06613 =
         0.05873    0.02591    0.01044    0.02106
AFIX  43
H7A   2   -0.387899    0.470823    1.146398    11.00000   -1.20000
AFIX   0
C8    1   -0.136889    0.716831    1.175388    11.00000    0.04601    0.07544 =
         0.04211    0.01531    0.01083    0.03307
AFIX  43
H8A   2   -0.150040    0.743651    1.251944    11.00000   -1.20000
AFIX   0
C9    1    0.024495    0.840434    1.126007    11.00000    0.04138    0.05325 =
         0.03805    0.00372   -0.00066    0.02283
AFIX  43
H9A   2    0.119205    0.949506    1.169199    11.00000   -1.20000
AFIX   0
C9A   1    0.044936    0.801366    1.011644    11.00000    0.03228    0.04180 =
         0.03621    0.00796   -0.00127    0.01786
C10   1    0.219707    0.933316    0.959927    11.00000    0.03334    0.03794 =
         0.03502    0.00470   -0.00559    0.01444
O10   3    0.346510    1.078187    1.012992    11.00000    0.04116    0.04554 =
         0.03881   -0.00214   -0.00658    0.00467
C10A  1    0.238881    0.880129    0.837643    11.00000    0.03021    0.03371 =
         0.03490    0.00574   -0.00032    0.00891
S11   4    0.456685    1.039813    0.785380    11.00000    0.02875    0.04931 =
         0.03674    0.00604   -0.00192    0.00317
C11A  1    0.370062    1.025624    0.648220    11.00000    0.03274    0.03921 =
         0.03485    0.00534    0.00483    0.01216
HKLF 4
REM  APB in P-1
REM R1 =  0.0345 for   1748 Fo > 4sig(Fo)  and  0.0533 for all   2323 data
REM    181 parameters refined using      0 restraints
END
WGHT      0.0433      0.1538
REM Highest difference peak  0.270,  deepest hole -0.276,  1-sigma level  0.057
Q1    1  -0.0443  0.7368  0.9721  11.00000  0.05    0.27
Q2    1   0.4147  1.0601  0.7182  11.00000  0.05    0.25
Q3    1   0.3831  1.2137  0.4118  11.00000  0.05    0.25
Q4    1   0.2831  1.3312  0.4106  11.00000  0.05    0.24
Q5    1   0.4037  1.1241  0.8377  11.00000  0.05    0.24
Q6    1   0.2127  0.8608  0.5182  11.00000  0.05    0.23
Q7    1   0.2382  1.0067  0.4563  11.00000  0.05    0.23
Q8    1   0.4792  0.9193  0.7414  11.00000  0.05    0.22
Q9    1   0.1277  0.5443  0.5808  11.00000  0.05    0.21
Q10   1  -0.3499  0.5160  1.2676  11.00000  0.05    0.21
;
data_global
_journal_date_recd_electronic     2011-09-06
_journal_date_accepted     2011-09-23
_journal_name_full     'Acta Crystallographica, Section E'
_journal_year     2011
_journal_volume     67
_journal_issue     11
_journal_page_first     o2837
_journal_page_last     o2837
_journal_paper_category     QO
_journal_coeditor_code     YK2021
_publ_contact_author_name     'Sylvain Bern\`es'
_publ_contact_author_address
;
DEP Facultad de Ciencias Qu\'imicas, UANL
Guerrero y Progreso S/N
Col. Trevi\~no
64570 Monterrey, N.L.
Mexico
;
_publ_contact_author_email     sylvain_bernes@hotmail.com
_publ_contact_author_fax     (+52)(81)82204918
_publ_contact_author_phone     (+52)(81)82204900x3460
_publ_section_title
;\
2-Sulfanylidene-1,3-dithiolo[4,5-<i>b</i>]naphtho[2,3-<i>e</i>][1,4]dithiine-\
5,10-dione
;
_publ_section_title_footnote     .
loop_
    _publ_author_name
    _publ_author_footnote
    _publ_author_address
    "M\'endez-Rojas, Miguel Angel" .
;
Departamento de Ciencias Qu\'imico-Biol\'ogicas
Universidad de las Am\'ericas Puebla
ExHda. de Sta. Catarina M\'artir
72820 San Andr\'es Cholula, Pue.
Mexico
;
    "Bern\`es, Sylvain" .
;
DEP Facultad de Ciencias Qu\'imicas, UANL
Guerrero y Progreso S/N
Col. Trevi\~no
64570 Monterrey, N.L.
Mexico
;
    "P\'erez-Ben\'itez, Aar\'on" .
;
Facultad de Ciencias Qu\'imicas
Benem\'erita Universidad Aut\'onoma de Puebla
14 Sur y av. San Claudio
Col. San Manuel
72570 Puebla, Pue.
Mexico
;
    "Romero Zaraz\'ua, Mar\'ia Fernanda" .
;
Departamento de Ciencias Qu\'imico-Biol\'ogicas
Universidad de las Am\'ericas Puebla
ExHda. de Sta. Catarina M\'artir
72820 San Andr\'es Cholula, Pue.
Mexico
;
    "Castellanos-Uribe, Adri\'an" .
;
Departamento de Ciencias Qu\'imico-Biol\'ogicas
Universidad de las Am\'ericas Puebla
ExHda. de Sta. Catarina M\'artir
72820 San Andr\'es Cholula, Pue.
Mexico
;
_publ_section_synopsis     .
_exptl_special_details     ?
