# Supplementary material for: 2-Sulfanylidene-1,3-dithiolo[4,5-b]naphtho­[2,3-e][1,4]dithiine-5,10-dione
Source: Acta Crystallogr Sect E Struct Rep Online. 2011 Oct 5;67(Pt 11):o2837. doi: 10.1107/S1600536811039079 (PMC3247576; doi:10.1107/S1600536811039079)
Supplement: Supplementary file 2 [file e-67-o2837-Isup2.hkl]

# 
# h,k,l, Fc-squared, Fo-squared, sigma(Fo-squared) and status flag 
# 
data_I
_shelx_title ' APB in P-1' 
_shelx_refln_list_code          4 
_shelx_F_calc_maximum      124.65 
_exptl_crystal_F_000       356.00 
_reflns_d_resolution_high  0.8394 
 
loop_ 
 _symmetry_equiv_pos_as_xyz 
 'x, y, z' 
 '-x, -y, -z' 
 
_cell_length_a     7.8527 
_cell_length_b     8.0281 
_cell_length_c    12.0022 
_cell_angle_alpha  97.934 
_cell_angle_beta   89.227 
_cell_angle_gamma 117.867 
 
_shelx_F_squared_multiplier     1.000 
 
loop_ 
 _refln_index_h 
 _refln_index_k 
 _refln_index_l 
 _refln_F_squared_calc 
 _refln_F_squared_meas 
 _refln_F_squared_sigma 
 _refln_observed_status 
   1   0   0      154.43      165.52      3.40 o 
   2   0   0      569.93      676.31     15.82 o 
   3   0   0      840.20      908.76     20.58 o 
   4   0   0       71.00       78.16      3.91 o 
   5   0   0      299.41      298.02     10.05 o 
   6   0   0        1.26        8.01      4.31 o 
   7   0   0      128.83      139.50      7.74 o 
   8   0   0        9.97        7.14      6.11 o 
  -8   1   0       78.60       58.23      8.88 o 
  -7   1   0      108.67       97.23      7.48 o 
  -6   1   0       40.60       48.34      5.46 o 
  -5   1   0      643.79      733.33     28.33 o 
  -4   1   0      220.74      225.06      8.99 o 
  -3   1   0       18.24       21.48      2.43 o 
  -2   1   0     4650.41     4693.13     39.59 o 
  -1   1   0     1933.90     1790.95     19.43 o 
   0   1   0     1829.22     1881.13     19.06 o 
   1   1   0     2543.37     2741.52     98.17 o 
   2   1   0     6259.38     6486.11     50.92 o 
   3   1   0       60.44       69.42      3.50 o 
   4   1   0        3.09        5.28      2.66 o 
   5   1   0        4.07        4.29      5.78 o 
   6   1   0      523.89      515.85     22.34 o 
   7   1   0       59.77       50.52     10.37 o 
  -8   2   0       12.78        9.52      6.15 o 
  -7   2   0       31.79       42.20      6.93 o 
  -6   2   0      158.48      178.85      8.25 o 
  -5   2   0       27.05       22.28      4.41 o 
  -4   2   0       48.06       50.14      3.41 o 
  -3   2   0      128.93      132.09      4.07 o 
  -2   2   0     3866.79     3865.62     99.03 o 
  -1   2   0     1165.33     1156.05     20.20 o 
   0   2   0       35.30       25.54      2.29 o 
   1   2   0        7.54       12.15      2.42 o 
   2   2   0      232.80      250.15      6.11 o 
   3   2   0      519.51      557.22     13.87 o 
   4   2   0       50.78       58.82      4.07 o 
   5   2   0      144.17      142.58      7.97 o 
   6   2   0      100.36       98.28     11.44 o 
   7   2   0       75.56       65.51      9.81 o 
  -8   3   0        8.64       16.11      6.00 o 
  -7   3   0       40.53       25.68      5.24 o 
  -6   3   0       38.91       34.01      5.48 o 
  -5   3   0       37.47       33.38      6.95 o 
  -4   3   0        1.75        0.17      2.80 o 
  -3   3   0        3.84        0.54      3.24 o 
  -2   3   0       18.53       16.00      7.87 o 
  -1   3   0     2159.42     2006.09     30.64 o 
   0   3   0        0.59       -2.19      2.19 o 
   1   3   0      760.41      794.05     21.25 o 
   2   3   0     1041.53     1037.74     29.41 o 
   3   3   0      345.96      352.16      8.86 o 
   4   3   0     1073.30     1059.56     21.63 o 
   5   3   0      204.94      199.40      8.80 o 
   6   3   0       19.75       28.57      8.07 o 
  -8   4   0      141.74      129.09      7.82 o 
  -7   4   0      175.15      166.31      8.90 o 
  -6   4   0        5.29       -3.92      4.23 o 
  -5   4   0        0.23       -3.09      3.09 o 
  -4   4   0      289.57      262.03      6.56 o 
  -3   4   0      564.02      539.78     17.41 o 
  -2   4   0       13.17       10.21      5.63 o 
  -1   4   0     2480.27     2406.36     37.13 o 
   0   4   0        0.45        4.08      2.53 o 
   1   4   0     1512.44     1533.86     37.70 o 
   2   4   0      698.79      661.95     19.73 o 
   3   4   0       35.59       33.35      3.92 o 
   4   4   0      229.23      232.66     12.41 o 
   5   4   0        7.87        1.32      4.84 o 
  -8   5   0       26.26       38.47      7.99 o 
  -7   5   0       13.67       15.73      5.58 o 
  -6   5   0      808.68      815.82     30.37 o 
  -5   5   0       67.40       86.74      6.91 o 
  -4   5   0        6.79       -4.75      4.75 o 
  -3   5   0      637.35      633.23     15.34 o 
  -2   5   0      278.34      269.63      8.13 o 
  -1   5   0      584.26      551.89     12.36 o 
   0   5   0       44.63       42.61      6.53 o 
   1   5   0      928.00      892.79     29.70 o 
   2   5   0      749.40      768.04     24.78 o 
   3   5   0      109.10      121.35     12.96 o 
   4   5   0       56.98       62.00     13.96 o 
  -8   6   0        1.86        6.25      8.61 o 
  -7   6   0        5.34        1.27      5.76 o 
  -6   6   0       16.13       25.37      5.74 o 
  -5   6   0       94.51       87.36      7.38 o 
  -4   6   0      409.46      404.15     22.96 o 
  -3   6   0      101.72       98.70      5.09 o 
  -2   6   0        1.98        5.01      2.86 o 
  -1   6   0      367.29      373.65     22.37 o 
   0   6   0      260.49      242.62     13.70 o 
   1   6   0        5.00        7.24      2.89 o 
   2   6   0       24.57       20.86      4.46 o 
   3   6   0       21.32       20.49      6.06 o 
  -8   7   0        1.71       -2.41      5.40 o 
  -7   7   0       20.41       19.79      9.08 o 
  -6   7   0        3.33        8.15      5.46 o 
  -5   7   0       12.52       20.64      5.74 o 
  -4   7   0       31.44       25.40      4.17 o 
  -3   7   0       29.53       23.73      3.96 o 
  -2   7   0        0.03        3.18      3.05 o 
  -1   7   0        6.48        8.18      3.36 o 
   0   7   0       41.03       34.17      3.74 o 
   1   7   0        0.15        1.02      7.62 o 
   2   7   0       79.96       82.36      8.35 o 
  -8   8   0        9.69        4.04      9.46 o 
  -7   8   0       77.17       87.48     11.89 o 
  -6   8   0       10.61       13.77      7.14 o 
  -5   8   0      190.28      208.45     10.13 o 
  -4   8   0       49.96       50.20     11.86 o 
  -3   8   0        0.09       -2.12      3.28 o 
  -2   8   0        6.56        6.37      4.38 o 
  -1   8   0       47.82       45.77      7.58 o 
   0   8   0      166.16      171.08     10.57 o 
  -6   9   0        0.17        2.32      9.16 o 
  -5   9   0       63.55       91.37     12.41 o 
  -4   9   0        5.99        5.90      8.73 o 
  -3   9   0       24.69       23.13     11.95 o 
  -2   9   0      134.21      131.60     18.12 o 
   2  -9   1        0.05       -1.44      6.83 o 
   3  -9   1       37.40       24.00     10.39 o 
   4  -9   1        1.16        0.59      7.89 o 
   5  -9   1        4.09        0.10      8.90 o 
   6  -9   1        2.00        9.87      9.10 o 
   0  -8   1      310.41      317.44     16.02 o 
   1  -8   1        6.24        0.44      5.23 o 
   2  -8   1        1.67        1.20      3.61 o 
   3  -8   1       69.20       63.03      4.96 o 
   4  -8   1       18.22       18.80      6.30 o 
   5  -8   1      152.12      170.72      9.60 o 
   6  -8   1        5.85       10.35      9.73 o 
   7  -8   1       55.54       56.27     12.27 o 
   8  -8   1       20.34       19.01      8.90 o 
  -2  -7   1      324.64      355.55     14.34 o 
  -1  -7   1       50.61       58.33      6.53 o 
   0  -7   1      152.55      162.36     10.02 o 
   1  -7   1        0.14       -0.03      3.96 o 
   2  -7   1       49.71       44.46      4.42 o 
   3  -7   1      456.19      438.88     10.24 o 
   4  -7   1       23.39       20.47      3.82 o 
   5  -7   1      177.35      183.44      9.85 o 
   6  -7   1       14.98       15.51      5.01 o 
   7  -7   1       17.82       30.33      7.72 o 
   8  -7   1        7.33        6.37      6.67 o 
  -3  -6   1       12.54        7.27      4.67 o 
  -2  -6   1       41.64       36.31     11.13 o 
  -1  -6   1       36.59       31.48      9.39 o 
   0  -6   1       11.27       12.32      4.38 o 
   1  -6   1      302.70      290.76     15.17 o 
   2  -6   1        1.88       -0.37      2.68 o 
   3  -6   1       16.78       11.62      3.43 o 
   4  -6   1      184.47      177.57      6.37 o 
   5  -6   1      142.19      153.74      8.71 o 
   6  -6   1        0.62        4.16      5.14 o 
   7  -6   1       43.48       40.50      5.88 o 
   8  -6   1       47.65       45.83      8.77 o 
  -4  -5   1       16.75        8.64      8.13 o 
  -3  -5   1      250.49      253.20      7.41 o 
  -2  -5   1       35.78       32.38      7.94 o 
  -1  -5   1     1167.16     1178.01     46.42 o 
   0  -5   1      385.87      365.18      8.77 o 
   1  -5   1       43.53       27.82      7.53 o 
   2  -5   1      742.49      732.89     17.62 o 
   3  -5   1      158.48      130.29     16.21 o 
   4  -5   1        0.97        6.80      2.64 o 
   5  -5   1        5.62       11.56      4.33 o 
   6  -5   1      250.47      236.19     10.37 o 
   7  -5   1       51.33       44.44      5.90 o 
   8  -5   1        0.66       -3.52      3.94 o 
  -5  -4   1        8.27       -2.20      5.13 o 
  -4  -4   1       14.29       13.73      4.30 o 
  -3  -4   1     1476.38     1451.78     38.16 o 
  -2  -4   1      363.69      362.27     14.48 o 
  -1  -4   1     1196.05     1115.35     26.23 o 
   0  -4   1       47.37       48.10      3.35 o 
   1  -4   1     1599.31     1487.80     34.79 o 
   2  -4   1     1076.96      978.99     26.05 o 
   3  -4   1      877.43      891.74     22.75 o 
   4  -4   1      551.12      522.81     11.52 o 
   5  -4   1       11.31       11.97      3.90 o 
   6  -4   1        2.20        2.53      3.60 o 
   7  -4   1      486.24      495.89     15.59 o 
   8  -4   1       64.07       49.49      6.43 o 
  -6  -3   1      152.09      171.27     13.34 o 
  -5  -3   1       11.08        9.91      5.88 o 
  -4  -3   1       32.87       30.98      3.68 o 
  -3  -3   1     1884.96     1893.50     30.66 o 
  -2  -3   1        5.25        2.40      2.80 o 
  -1  -3   1     2210.12     2207.59     33.45 o 
   0  -3   1      173.37      158.38      6.46 o 
   1  -3   1     3683.92     3570.94     48.32 o 
   2  -3   1      485.93      451.83     10.51 o 
   3  -3   1      619.33      621.88     12.93 o 
   4  -3   1      326.88      293.18      7.96 o 
   5  -3   1        4.36       10.47      4.31 o 
   6  -3   1     1003.72      985.71     35.00 o 
   7  -3   1      144.99      127.84      8.47 o 
   8  -3   1        0.79        2.93      5.48 o 
  -7  -2   1       85.45       85.50     11.24 o 
  -6  -2   1        9.31        8.29      8.05 o 
  -5  -2   1       64.99       69.45      6.21 o 
  -4  -2   1      785.74      813.75     20.56 o 
  -3  -2   1      447.18      452.39     10.74 o 
  -2  -2   1        2.06        1.52      2.63 o 
  -1  -2   1     1894.80     1974.21     31.91 o 
   0  -2   1      521.41      549.68     15.40 o 
   1  -2   1     3999.80     3793.56     98.33 o 
   2  -2   1    14709.01    14494.09    223.48 o 
   3  -2   1       87.30       95.18      3.64 o 
   4  -2   1      622.92      617.48     19.41 o 
   5  -2   1       49.20       52.30      5.32 o 
   6  -2   1       53.75       49.84      6.29 o 
   7  -2   1      205.46      195.69      9.30 o 
   8  -2   1        3.28        8.61      6.67 o 
  -7  -1   1       43.62       30.57      9.56 o 
  -6  -1   1       12.03       12.86      4.14 o 
  -5  -1   1       53.25       56.65      6.21 o 
  -4  -1   1      230.34      240.99     18.26 o 
  -3  -1   1      156.13      157.43     11.40 o 
  -2  -1   1     1071.84     1110.30     21.79 o 
  -1  -1   1        5.43        3.04      1.82 o 
   0  -1   1       63.86       63.37      3.13 o 
   1  -1   1     1374.72     1287.80     17.82 o 
   2  -1   1      474.75      480.65     14.33 o 
   3  -1   1     1043.59     1064.97     23.60 o 
   4  -1   1      957.36     1074.62     50.70 o 
   5  -1   1      314.84      341.36     12.19 o 
   6  -1   1       12.18        8.71      4.75 o 
   7  -1   1      202.88      193.73      9.18 o 
   8  -1   1       34.55        5.96      7.97 o 
  -8   0   1      128.39      111.36     12.25 o 
  -7   0   1      133.80      121.21      7.78 o 
  -6   0   1       76.42       69.73      6.31 o 
  -5   0   1      130.91      142.74      7.50 o 
  -4   0   1     2043.58     2266.10     34.10 o 
  -3   0   1       16.06       16.57      2.49 o 
  -2   0   1      176.24      222.82      5.54 o 
  -1   0   1       27.07       33.57      5.08 o 
   1   0   1     2190.32     2285.13     57.20 o 
   2   0   1        5.03        5.95      3.31 o 
   3   0   1     3343.15     3657.53     41.23 o 
   4   0   1       88.83      104.56      9.08 o 
   5   0   1      394.03      388.11     13.77 o 
   6   0   1      792.78      805.65     26.53 o 
   7   0   1      265.09      269.79     10.29 o 
   8   0   1       29.20       23.15      8.39 o 
  -8   1   1       42.77       46.72      7.86 o 
  -7   1   1      330.79      356.93     12.19 o 
  -6   1   1       10.11       14.68      4.87 o 
  -5   1   1      555.92      579.33     26.63 o 
  -4   1   1      557.88      513.44     17.83 o 
  -3   1   1      109.16      103.96      6.05 o 
  -2   1   1    15536.65    14871.69     72.52 o 
  -1   1   1     1789.41     1768.19     20.90 o 
   0   1   1     1424.16     1448.79     20.18 o 
   1   1   1      203.94      204.49      4.68 o 
   2   1   1      260.07      281.76     13.90 o 
   3   1   1       35.40       29.99      3.01 o 
   4   1   1       14.01       14.21      3.92 o 
   5   1   1     2708.99     2689.80     49.25 o 
   6   1   1       18.26       15.18      4.87 o 
   7   1   1      153.57      124.46     12.47 o 
  -8   2   1        4.38       -2.12      5.52 o 
  -7   2   1       90.81      123.37      9.14 o 
  -6   2   1        3.82        1.54      4.55 o 
  -5   2   1     1897.48     1992.90     47.25 o 
  -4   2   1     1148.50     1180.78     26.27 o 
  -3   2   1       49.21       43.04      2.90 o 
  -2   2   1     2983.75     2944.72     34.56 o 
  -1   2   1     1487.11     1484.89     24.27 o 
   0   2   1     6213.96     5803.87     73.09 o 
   1   2   1      239.89      252.72      6.60 o 
   2   2   1       30.49       37.48      3.06 o 
   3   2   1       66.45       63.18      3.84 o 
   4   2   1      167.41      163.78      5.83 o 
   5   2   1        4.00        3.80      3.47 o 
   6   2   1       80.02       79.96      9.56 o 
   7   2   1       59.24       69.29      9.12 o 
  -8   3   1       24.00       15.85      6.35 o 
  -7   3   1       50.74       42.70      5.78 o 
  -6   3   1        8.64        5.98      3.68 o 
  -5   3   1        0.69        2.26      3.94 o 
  -4   3   1       62.06       60.05      3.74 o 
  -3   3   1       77.80       70.02      7.34 o 
  -2   3   1      796.86      798.83     20.69 o 
  -1   3   1        5.64        3.89      5.04 o 
   0   3   1      136.20      133.85      5.46 o 
   1   3   1     1361.42     1395.04     28.28 o 
   2   3   1        1.62        0.37      2.82 o 
   3   3   1       48.15       50.87      3.85 o 
   4   3   1        4.02        7.50      3.69 o 
   5   3   1        4.91        3.81      5.07 o 
   6   3   1      126.37      117.79     13.28 o 
  -8   4   1       67.87       52.26     10.82 o 
  -7   4   1       57.30       52.12      5.70 o 
  -6   4   1       32.50       40.62      5.30 o 
  -5   4   1      231.64      219.61      9.04 o 
  -4   4   1        5.68        7.56      2.62 o 
  -3   4   1      800.22      749.10     31.98 o 
  -2   4   1       28.84       24.64      3.82 o 
  -1   4   1      575.52      530.28     23.41 o 
   0   4   1        0.61       -1.26      3.04 o 
   1   4   1       12.27        8.35      3.02 o 
   2   4   1       57.38       54.23      7.14 o 
   3   4   1      120.26      135.16     10.14 o 
   4   4   1       97.84      106.83     12.67 o 
   5   4   1       32.21       38.92      6.16 o 
  -8   5   1        0.57        0.04      6.15 o 
  -7   5   1       13.76       23.17      5.07 o 
  -6   5   1      196.09      214.94      9.91 o 
  -5   5   1       11.77       14.70      4.89 o 
  -4   5   1      131.87      123.90      6.02 o 
  -3   5   1     1885.45     1777.59     32.43 o 
  -2   5   1       95.84      104.61      6.06 o 
  -1   5   1      107.58       85.44      6.52 o 
   0   5   1      668.26      654.26     27.34 o 
   1   5   1      314.70      335.53      8.91 o 
   2   5   1       62.47       59.13     11.92 o 
   3   5   1       87.03       81.54      6.67 o 
   4   5   1      141.15      142.76     13.58 o 
  -8   6   1      161.68      179.68     15.06 o 
  -7   6   1        4.59        7.74      4.49 o 
  -6   6   1       43.74       37.57      6.05 o 
  -5   6   1       47.44       48.54      6.21 o 
  -4   6   1      368.13      371.10     26.80 o 
  -3   6   1       26.51       18.05      6.19 o 
  -2   6   1       74.54       72.14      4.64 o 
  -1   6   1     1235.04     1269.22     25.91 o 
   0   6   1      107.82      102.19      7.41 o 
   1   6   1       74.89       74.36      5.41 o 
   2   6   1      173.10      197.99     14.54 o 
   3   6   1        9.06        5.14      5.03 o 
  -8   7   1        8.15       11.67      6.95 o 
  -7   7   1       67.79       65.41     10.05 o 
  -6   7   1      156.38      145.41      9.58 o 
  -5   7   1       22.28       31.74      6.27 o 
  -4   7   1        4.74        8.77      3.27 o 
  -3   7   1        0.03       -2.57      3.04 o 
  -2   7   1       16.50       14.02      3.56 o 
  -1   7   1        4.10        1.58      3.04 o 
   0   7   1       99.27       96.64      7.88 o 
   1   7   1       17.44       13.14     10.90 o 
   2   7   1      113.71      147.60      9.72 o 
  -8   8   1       22.76       13.18      8.61 o 
  -7   8   1        5.77        5.22      7.12 o 
  -6   8   1        2.25       -1.21      7.72 o 
  -5   8   1       90.39       83.56     11.61 o 
  -4   8   1        0.36        0.65      3.14 o 
  -3   8   1        4.10        5.31      4.02 o 
  -2   8   1       29.79       17.29      6.80 o 
  -1   8   1       52.88       33.02      7.21 o 
   0   8   1      137.97      143.14     12.81 o 
  -6   9   1        5.30        7.22      8.65 o 
  -5   9   1        0.26       11.52      8.15 o 
  -4   9   1        6.47        5.90      7.20 o 
  -3   9   1       48.30       52.00     11.89 o 
  -2   9   1      232.49      225.84     17.83 o 
   2  -9   2      199.05      196.52     17.71 o 
   3  -9   2       51.71       50.85     11.42 o 
   4  -9   2        7.53       12.98      7.18 o 
   5  -9   2       15.98       15.02     10.23 o 
   6  -9   2       18.17       16.30      8.90 o 
   0  -8   2       13.15       18.71      6.35 o 
   1  -8   2       18.70       18.59      6.40 o 
   2  -8   2        3.96        4.87      6.23 o 
   3  -8   2      260.40      265.66     21.80 o 
   4  -8   2        1.10        2.40      3.62 o 
   5  -8   2      231.55      256.12     11.08 o 
   6  -8   2       19.28       17.87      9.18 o 
   7  -8   2       25.26       34.94      9.28 o 
   8  -8   2       88.31       84.98     14.21 o 
  -2  -7   2      325.70      353.71     38.58 o 
  -1  -7   2      114.73      110.82     12.95 o 
   0  -7   2      264.19      251.96      8.30 o 
   1  -7   2       81.36       69.08      5.65 o 
   2  -7   2       34.82       32.24      8.19 o 
   3  -7   2      242.02      220.17      7.51 o 
   4  -7   2        1.15       -1.94      8.43 o 
   5  -7   2      387.17      396.25     13.81 o 
   6  -7   2       15.43       18.28      5.28 o 
   7  -7   2       14.37       -0.97      9.83 o 
   8  -7   2       55.43       51.11      9.46 o 
  -3  -6   2       23.74       23.53      5.93 o 
  -2  -6   2        8.25        6.97      5.48 o 
  -1  -6   2      122.30       98.68      5.34 o 
   0  -6   2       37.89       32.44      7.33 o 
   1  -6   2      351.25      331.02     11.12 o 
   2  -6   2        4.74        3.40      5.10 o 
   3  -6   2      632.83      590.55     15.50 o 
   4  -6   2        5.89        3.96      3.11 o 
   5  -6   2       52.58       42.78      6.21 o 
   6  -6   2       71.81       65.04      6.93 o 
   7  -6   2       21.21       20.38      5.48 o 
   8  -6   2        0.78       -0.36      6.43 o 
  -4  -5   2       16.11       20.83      6.72 o 
  -3  -5   2       46.27       49.16      4.39 o 
  -2  -5   2      434.48      397.79      9.52 o 
  -1  -5   2      337.15      321.52      8.13 o 
   0  -5   2       27.10       23.76     10.81 o 
   1  -5   2       34.44       33.34      4.21 o 
   2  -5   2      527.08      489.01     12.05 o 
   3  -5   2      429.55      412.48      9.71 o 
   4  -5   2       33.94       30.40      3.85 o 
   5  -5   2       10.57        7.20      5.74 o 
   6  -5   2        6.06        2.18      4.53 o 
   7  -5   2       31.62       42.60      6.49 o 
   8  -5   2       46.66       53.07      9.46 o 
  -5  -4   2      209.26      195.31     15.47 o 
  -4  -4   2      397.05      420.30     12.82 o 
  -3  -4   2      163.35      154.61     10.31 o 
  -2  -4   2      345.67      343.63      8.52 o 
  -1  -4   2        7.28        9.49      2.72 o 
   0  -4   2      672.23      671.78     33.69 o 
   1  -4   2       31.56       25.41      2.89 o 
   2  -4   2       62.82       65.37      3.67 o 
   3  -4   2     1002.37     1022.10     30.79 o 
   4  -4   2     5845.27     5854.98     79.71 o 
   5  -4   2        0.24       -0.47      3.62 o 
   6  -4   2       50.10       64.42      6.57 o 
   7  -4   2      300.78      328.73     11.89 o 
   8  -4   2       11.01        6.73      5.92 o 
  -6  -3   2       31.03       31.54      7.38 o 
  -5  -3   2        6.21        3.32      7.40 o 
  -4  -3   2      283.82      292.52      7.76 o 
  -3  -3   2     1292.13     1341.83     26.11 o 
  -2  -3   2       87.35       98.18      4.24 o 
  -1  -3   2     1259.68     1335.16     27.42 o 
   0  -3   2      959.67      964.49     33.77 o 
   1  -3   2       59.39       53.62      6.48 o 
   2  -3   2     3868.73     3806.04     72.36 o 
   3  -3   2        7.15        1.54      2.56 o 
   4  -3   2       34.79       29.14      3.28 o 
   5  -3   2      139.29      126.50      7.64 o 
   6  -3   2      505.50      477.15     16.09 o 
   7  -3   2       75.91       76.10      7.56 o 
   8  -3   2       18.99       11.24      7.10 o 
  -7  -2   2        2.42        5.54      7.48 o 
  -6  -2   2       70.32       64.80     10.15 o 
  -5  -2   2      420.67      415.22     13.08 o 
  -4  -2   2      256.73      264.39      6.88 o 
  -3  -2   2      179.59      197.48      6.85 o 
  -2  -2   2      231.71      269.16      6.67 o 
  -1  -2   2     3069.19     3206.83     37.99 o 
   0  -2   2      252.02      258.23      6.47 o 
   1  -2   2       35.07       37.54      3.30 o 
   2  -2   2    10244.23    10005.41    197.51 o 
   3  -2   2        7.82        8.66      2.76 o 
   4  -2   2     1395.24     1361.66     28.86 o 
   5  -2   2      170.78      152.75      7.64 o 
   6  -2   2        8.22        6.89      3.96 o 
   7  -2   2       68.32       69.47      6.51 o 
   8  -2   2       92.37       81.12     11.52 o 
  -7  -1   2        7.58        3.19      6.00 o 
  -6  -1   2      198.83      180.04      8.67 o 
  -5  -1   2      225.47      218.25     10.55 o 
  -4  -1   2       47.93       63.95      4.46 o 
  -3  -1   2     1080.42     1094.42     23.55 o 
  -2  -1   2      298.31      360.74      9.00 o 
  -1  -1   2       26.26       26.98      3.84 o 
   0  -1   2        1.54        2.99      1.69 o 
   1  -1   2      850.18      868.36     17.04 o 
   2  -1   2      250.49      230.17      5.66 o 
   3  -1   2       80.69       93.34      3.71 o 
   4  -1   2      424.65      414.36      9.18 o 
   5  -1   2      535.47      557.84     25.45 o 
   6  -1   2      101.48      102.34      7.60 o 
   7  -1   2       98.73      105.42      7.76 o 
   8  -1   2      182.43      159.64     13.69 o 
  -8   0   2       11.78       19.85      6.87 o 
  -7   0   2        6.35        5.70      4.06 o 
  -6   0   2       82.79       85.16      8.17 o 
  -5   0   2       59.38       58.39      6.15 o 
  -4   0   2      130.89      111.08      4.62 o 
  -3   0   2     3670.87     4080.91     46.45 o 
  -2   0   2       66.30       66.83     10.41 o 
  -1   0   2       43.11       32.88      4.95 o 
   0   0   2      735.04      730.18     30.23 o 
   1   0   2      675.27      672.05     16.23 o 
   2   0   2     2075.81     2087.46     51.64 o 
   3   0   2      650.93      660.66     35.87 o 
   4   0   2        9.29        9.77      2.69 o 
   5   0   2        7.79        2.37      3.90 o 
   6   0   2        0.11        5.24      5.44 o 
   7   0   2       73.01       64.23      9.00 o 
   8   0   2       36.79       33.26      8.98 o 
  -8   1   2        3.97        6.43      7.06 o 
  -7   1   2       28.15       25.45      5.64 o 
  -6   1   2      572.69      573.95     23.51 o 
  -5   1   2        1.49       -0.42      4.99 o 
  -4   1   2        6.82        5.42      2.25 o 
  -3   1   2       71.97       78.59      3.49 o 
  -2   1   2    12703.49    12227.05     96.10 o 
  -1   1   2     2107.13     2072.83     47.29 o 
   0   1   2     2504.15     2527.70     36.73 o 
   1   1   2     4828.96     4715.33     43.85 o 
   2   1   2       48.43       42.39      3.01 o 
   3   1   2      615.57      619.76     19.13 o 
   4   1   2      858.71      830.69     22.07 o 
   5   1   2       44.37       55.60      6.29 o 
   6   1   2       95.41      102.91      7.22 o 
   7   1   2       22.58        5.42      9.36 o 
  -8   2   2       23.79       24.34      6.93 o 
  -7   2   2      261.31      277.45     11.02 o 
  -6   2   2       81.02       74.87      6.98 o 
  -5   2   2      686.75      714.12     29.52 o 
  -4   2   2     3360.84     3334.21     54.62 o 
  -3   2   2      108.88       95.45      4.76 o 
  -2   2   2     2451.12     2488.48     54.07 o 
  -1   2   2       41.59       51.44      2.70 o 
   0   2   2     1318.52     1363.25     49.03 o 
   1   2   2      522.45      622.78     18.80 o 
   2   2   2      307.77      352.73      8.97 o 
   3   2   2     2137.28     2127.37     70.97 o 
   4   2   2     1022.49      993.13     23.83 o 
   5   2   2      167.73      172.45      6.51 o 
   6   2   2      177.09      178.22     13.36 o 
  -8   3   2       10.89       12.07      9.20 o 
  -7   3   2      225.58      226.32     10.45 o 
  -6   3   2       16.13       17.10      4.23 o 
  -5   3   2      314.71      324.52     13.53 o 
  -4   3   2     1347.23     1261.37     30.13 o 
  -3   3   2      482.82      488.09     15.32 o 
  -2   3   2      758.68      726.62     44.01 o 
  -1   3   2       16.01       23.14      5.08 o 
   0   3   2     1136.92     1293.42     27.19 o 
   1   3   2      437.79      481.30     11.94 o 
   2   3   2       42.58       34.90      9.40 o 
   3   3   2        5.16        2.53      3.50 o 
   4   3   2      280.17      289.78     13.40 o 
   5   3   2      483.07      484.22     16.56 o 
   6   3   2      106.61      103.07     13.06 o 
  -8   4   2        0.01        1.29      5.78 o 
  -7   4   2        0.05        2.24      3.90 o 
  -6   4   2        6.45       15.10      5.16 o 
  -5   4   2        4.02        4.21      4.63 o 
  -4   4   2       69.82       72.64      5.47 o 
  -3   4   2        6.46        1.42      2.49 o 
  -2   4   2       12.77        7.80      4.79 o 
  -1   4   2     1113.53     1067.45     34.01 o 
   0   4   2      290.24      320.54      7.51 o 
   1   4   2      116.80      105.04      8.24 o 
   2   4   2      515.80      504.12     11.45 o 
   3   4   2        2.49       -2.88      2.88 o 
   4   4   2        5.01        6.12      3.35 o 
   5   4   2        0.27        2.76      4.19 o 
  -8   5   2        1.68        0.83      6.37 o 
  -7   5   2       12.72        1.17      4.63 o 
  -6   5   2        1.02        7.52      4.23 o 
  -5   5   2      263.71      279.07     10.63 o 
  -4   5   2       39.18       35.11      3.81 o 
  -3   5   2      505.88      478.48     22.49 o 
  -2   5   2       74.32       86.91     11.84 o 
  -1   5   2      187.65      206.16      6.17 o 
   0   5   2      471.33      427.29     12.51 o 
   1   5   2      290.66      301.14      7.72 o 
   2   5   2      138.48      137.84      6.43 o 
   3   5   2       52.64       45.71      8.41 o 
   4   5   2       63.43       67.49      7.15 o 
  -8   6   2      114.53      108.51     12.52 o 
  -7   6   2       23.64       24.87      5.22 o 
  -6   6   2       20.70       13.49      6.59 o 
  -5   6   2      893.85      919.52     33.06 o 
  -4   6   2       14.49       13.47      3.65 o 
  -3   6   2      137.89      143.05      5.94 o 
  -2   6   2      263.07      244.12     22.70 o 
  -1   6   2      631.85      627.89     19.71 o 
   0   6   2        0.78       -0.33      3.13 o 
   1   6   2       11.90        6.73      3.57 o 
   2   6   2      122.39      119.20      8.87 o 
   3   6   2        0.33        1.34      3.49 o 
  -8   7   2        5.21        9.44      7.58 o 
  -7   7   2       44.62       16.52     11.83 o 
  -6   7   2      245.02      224.30     10.94 o 
  -5   7   2       10.58       11.44      7.97 o 
  -4   7   2       19.44       17.06      3.54 o 
  -3   7   2      670.23      697.17     18.70 o 
  -2   7   2      142.64      133.36     15.54 o 
  -1   7   2       59.70       64.71      4.81 o 
   0   7   2        0.12        5.54      3.81 o 
   1   7   2        2.07        4.66      4.47 o 
  -7   8   2       18.92       18.80      7.97 o 
  -6   8   2        1.94        4.16      9.24 o 
  -5   8   2        0.39        1.07      7.10 o 
  -4   8   2        3.07       -3.59      3.92 o 
  -3   8   2        4.60        7.26      4.91 o 
  -2   8   2       89.00       84.61     10.71 o 
  -1   8   2       62.84       54.06      8.67 o 
   0   8   2       46.26       34.74      7.53 o 
  -5   9   2        8.94       11.04     10.41 o 
  -4   9   2       29.94       49.59     10.13 o 
  -3   9   2        0.68        3.03      6.77 o 
   2  -9   3        3.80        9.58      7.66 o 
   3  -9   3        3.97        4.14      8.47 o 
   4  -9   3        0.85        1.82      7.62 o 
   5  -9   3       10.19        9.36      7.30 o 
   6  -9   3        0.22        8.21      8.69 o 
   0  -8   3       50.40       54.69      7.36 o 
   1  -8   3      234.17      206.29     10.95 o 
   2  -8   3        0.80        1.55      7.09 o 
   3  -8   3       31.64       36.36      5.83 o 
   4  -8   3        3.50        5.97      2.94 o 
   5  -8   3        0.70        3.40      4.23 o 
   6  -8   3        1.02        1.33      8.98 o 
   7  -8   3       18.97       16.36      8.41 o 
   8  -8   3       32.19       41.47      9.95 o 
  -2  -7   3       94.62      100.90      9.51 o 
  -1  -7   3       10.36        6.53      6.33 o 
   0  -7   3       63.62       58.73      4.95 o 
   1  -7   3      830.68      825.44     26.52 o 
   2  -7   3       89.10       90.18      8.44 o 
   3  -7   3      377.61      351.64     10.80 o 
   4  -7   3       64.08       54.72      5.71 o 
   5  -7   3      123.48      135.34      8.77 o 
   6  -7   3      266.95      283.46     12.11 o 
   7  -7   3       30.14       41.49      9.68 o 
   8  -7   3       50.57       64.68     10.27 o 
  -3  -6   3       45.42       49.90      7.34 o 
  -2  -6   3       92.15       86.55      5.22 o 
  -1  -6   3      498.59      486.63     31.52 o 
   0  -6   3      143.23      139.99      7.44 o 
   1  -6   3      180.90      140.46      5.82 o 
   2  -6   3        0.73        1.73      3.22 o 
   3  -6   3     1222.53     1156.30     27.04 o 
   4  -6   3        0.98       -2.60      2.60 o 
   5  -6   3      715.78      693.20     28.99 o 
   6  -6   3        4.76        8.67      6.00 o 
   7  -6   3        1.22        6.55      4.35 o 
   8  -6   3       87.83       85.87     11.06 o 
  -4  -5   3       29.71       19.14      5.75 o 
  -3  -5   3       71.07       77.74      4.57 o 
  -2  -5   3       48.03       42.54      7.93 o 
  -1  -5   3      156.49      145.92      5.86 o 
   0  -5   3       33.84       33.69      4.79 o 
   1  -5   3     1032.21      929.00     24.16 o 
   2  -5   3       49.72       41.53      6.79 o 
   3  -5   3        0.00       -2.56      2.56 o 
   4  -5   3       55.49       56.97      4.13 o 
   5  -5   3      197.86      200.73      9.56 o 
   6  -5   3       17.53       22.62      5.48 o 
   7  -5   3        7.11        3.17      4.02 o 
   8  -5   3       14.55       12.68      7.20 o 
  -5  -4   3       10.62        1.13      5.74 o 
  -4  -4   3       75.95       68.70      7.60 o 
  -3  -4   3        5.04       -1.98      4.58 o 
  -2  -4   3        5.74        5.19      2.75 o 
  -1  -4   3      291.68      282.40      7.50 o 
   0  -4   3     1008.84     1033.50     38.72 o 
   1  -4   3      266.83      238.01      6.21 o 
   2  -4   3      219.40      219.49     14.09 o 
   3  -4   3     1025.25     1138.24     44.64 o 
   4  -4   3      732.97      724.06     44.99 o 
   5  -4   3       86.89       84.31      6.43 o 
   6  -4   3       67.52       65.30      6.49 o 
   7  -4   3      130.04      135.64      8.31 o 
   8  -4   3        0.81       -1.27      5.20 o 
  -6  -3   3      234.34      257.19     16.05 o 
  -5  -3   3      490.30      524.18     19.98 o 
  -4  -3   3       55.41       62.81      4.66 o 
  -3  -3   3      173.31      168.82      5.95 o 
  -2  -3   3      132.14      132.36      5.24 o 
  -1  -3   3        2.38        6.45      3.21 o 
   0  -3   3     2195.81     2319.25     35.35 o 
   1  -3   3       96.89       90.21      3.83 o 
   2  -3   3     1368.84     1255.61     26.51 o 
   3  -3   3      482.01      449.19     19.63 o 
   4  -3   3       79.51       70.31     10.91 o 
   5  -3   3      818.51      821.28     34.31 o 
   6  -3   3      115.34      119.55      7.95 o 
   7  -3   3       28.63       24.91      5.88 o 
   8  -3   3      204.34      174.83     14.38 o 
  -7  -2   3        9.77       14.86     11.36 o 
  -6  -2   3      249.38      273.61     14.70 o 
  -5  -2   3      967.04     1022.01     28.16 o 
  -4  -2   3      153.59      155.50      5.79 o 
  -3  -2   3      973.30     1045.40     23.35 o 
  -2  -2   3     2357.98     2769.00     39.90 o 
  -1  -2   3     3882.92     4277.40     47.16 o 
   0  -2   3     1448.28     1455.42     72.86 o 
   1  -2   3      565.92      525.67     17.58 o 
   2  -2   3      668.62      654.04     15.99 o 
   3  -2   3       40.03       41.50      3.03 o 
   4  -2   3     1901.57     1862.66     33.45 o 
   5  -2   3      618.10      584.47     26.85 o 
   6  -2   3        1.55       11.95      4.65 o 
   7  -2   3      555.79      549.57     22.95 o 
   8  -2   3      249.82      253.78     15.71 o 
  -7  -1   3       47.49       28.61     12.54 o 
  -6  -1   3      123.35      129.50      7.64 o 
  -5  -1   3        2.53        4.23      5.03 o 
  -4  -1   3      283.59      277.24      7.19 o 
  -3  -1   3     2918.97     2982.12     41.24 o 
  -2  -1   3       53.35       57.10      3.36 o 
  -1  -1   3      172.15      167.84      4.27 o 
   0  -1   3      379.13      364.41      8.61 o 
   1  -1   3       68.94       69.92      7.05 o 
   2  -1   3     4770.57     4742.83     98.63 o 
   3  -1   3      159.49      158.34     12.20 o 
   4  -1   3      109.04       93.16      4.31 o 
   5  -1   3       19.65       17.55      4.45 o 
   6  -1   3      157.37      155.38      9.48 o 
   7  -1   3      644.20      594.92     23.19 o 
   8  -1   3        0.02       -0.67      6.03 o 
  -8   0   3       29.90       17.10      9.54 o 
  -7   0   3        1.64       -1.56      4.69 o 
  -6   0   3       64.22       69.75      7.52 o 
  -5   0   3      238.16      237.68      9.42 o 
  -4   0   3       54.12       67.87      4.32 o 
  -3   0   3     1774.35     2114.08     33.37 o 
  -2   0   3      142.44      134.31      8.93 o 
  -1   0   3      161.96      154.18      5.81 o 
   0   0   3       47.34       54.12      3.54 o 
   1   0   3      134.32      129.96      4.82 o 
   2   0   3      354.28      357.98     10.04 o 
   3   0   3      399.48      353.88     12.00 o 
   4   0   3      595.22      665.94     19.58 o 
   5   0   3       10.19       13.49      4.51 o 
   6   0   3       35.90       45.85      6.41 o 
   7   0   3      152.68      139.85     11.81 o 
  -8   1   3        5.15        7.86      5.50 o 
  -7   1   3       43.36       47.67      6.79 o 
  -6   1   3      139.38      134.63      8.49 o 
  -5   1   3      137.77      157.86      7.93 o 
  -4   1   3      177.57      199.74      5.65 o 
  -3   1   3      187.75      193.87     11.31 o 
  -2   1   3      280.35      259.20     19.80 o 
  -1   1   3      536.07      530.81     12.44 o 
   0   1   3      566.76      606.70     19.44 o 
   1   1   3     2633.15     2711.68     35.43 o 
   2   1   3     1205.45     1354.66     28.19 o 
   3   1   3      236.46      269.68      8.13 o 
   4   1   3       40.12       45.32      4.39 o 
   5   1   3      284.34      268.70     10.23 o 
   6   1   3       70.39       74.87      7.46 o 
   7   1   3      273.96      282.43     17.41 o 
  -8   2   3       81.22       74.46     10.59 o 
  -7   2   3       33.04       49.47      5.90 o 
  -6   2   3       81.91       80.49      7.22 o 
  -5   2   3       61.95       66.09      8.01 o 
  -4   2   3     3444.90     3543.14     43.91 o 
  -3   2   3      603.02      598.63     18.77 o 
  -2   2   3       20.39       23.63      2.59 o 
  -1   2   3     2513.64     2375.84     33.69 o 
   0   2   3        3.09        6.74      2.85 o 
   1   2   3      408.74      405.43      9.60 o 
   2   2   3       82.39       62.27      3.85 o 
   3   2   3     1472.79     1428.28     28.75 o 
   4   2   3        0.03       -1.46      3.12 o 
   5   2   3       46.98       52.97     13.57 o 
   6   2   3      264.27      257.96     17.57 o 
  -8   3   3       36.64       33.91      7.86 o 
  -7   3   3        6.48       14.94      4.67 o 
  -6   3   3      548.59      518.94     24.08 o 
  -5   3   3        2.74        7.32      4.61 o 
  -4   3   3     1589.86     1593.66     30.40 o 
  -3   3   3      333.58      336.91      8.60 o 
  -2   3   3     1392.66     1365.88     41.20 o 
  -1   3   3      918.49      892.15     22.16 o 
   0   3   3       48.84       50.71      4.42 o 
   1   3   3      735.79      650.73     20.25 o 
   2   3   3      509.51      485.81     13.12 o 
   3   3   3      173.28      188.44      6.88 o 
   4   3   3       24.08       27.55      3.84 o 
   5   3   3       12.72       15.56      5.94 o 
   6   3   3       26.59       22.97      8.17 o 
  -8   4   3        5.36        6.33      6.19 o 
  -7   4   3       93.26       92.70      7.24 o 
  -6   4   3      209.34      217.45      9.79 o 
  -5   4   3        3.20        4.83      4.37 o 
  -4   4   3     1065.11     1021.37     26.25 o 
  -3   4   3       40.74       54.42      3.89 o 
  -2   4   3      923.06      936.34     30.08 o 
  -1   4   3      123.38      120.61      5.36 o 
   0   4   3        3.20       -1.63      3.39 o 
   1   4   3       19.55       17.62      3.65 o 
   2   4   3      481.54      489.11     11.04 o 
   3   4   3      181.73      181.17      6.72 o 
   4   4   3      222.46      214.43     10.75 o 
   5   4   3       75.11       67.42      8.69 o 
  -8   5   3        5.47        9.97      6.31 o 
  -7   5   3        5.89        1.17      4.21 o 
  -6   5   3       13.17        1.70      4.79 o 
  -5   5   3       92.47       94.34      7.08 o 
  -4   5   3        0.09       -0.70      2.78 o 
  -3   5   3      371.86      373.65     12.64 o 
  -2   5   3       27.52       21.28      4.48 o 
  -1   5   3      166.56      171.42      5.81 o 
   0   5   3      118.59      116.60      5.27 o 
   1   5   3       59.30       59.14      4.78 o 
   2   5   3       58.44       58.62     13.73 o 
   3   5   3        7.11        4.09      5.04 o 
   4   5   3      276.02      283.91     13.67 o 
  -8   6   3        0.04       -0.28      5.48 o 
  -7   6   3        0.62        2.77      4.85 o 
  -6   6   3        7.66       10.51      8.07 o 
  -5   6   3      203.88      229.66     10.37 o 
  -4   6   3        0.08       -2.95      2.95 o 
  -3   6   3        9.92       13.25      3.29 o 
  -2   6   3      405.42      414.18     11.17 o 
  -1   6   3      115.18      122.62      5.62 o 
   0   6   3       28.02       29.22      8.14 o 
   1   6   3      259.96      270.34      8.03 o 
   2   6   3      128.40       96.45      8.83 o 
   3   6   3        0.31        1.31      3.97 o 
  -8   7   3        0.50        1.05      5.94 o 
  -7   7   3       74.90       83.12     11.67 o 
  -6   7   3        0.86       -2.12      3.70 o 
  -5   7   3        0.23        2.45      6.05 o 
  -4   7   3       61.60       64.59     14.03 o 
  -3   7   3      588.28      605.03     32.59 o 
  -2   7   3        9.89        1.04      3.29 o 
  -1   7   3       55.84       64.86      4.85 o 
   0   7   3      577.65      626.77     17.00 o 
   1   7   3        0.58       -4.18      5.55 o 
  -7   8   3        9.84       12.86      9.34 o 
  -6   8   3        1.20       -1.64      7.18 o 
  -5   8   3      208.01      243.61     18.56 o 
  -4   8   3        1.69        0.59      4.03 o 
  -3   8   3        0.95        2.02      4.63 o 
  -2   8   3       22.61       27.01      9.05 o 
  -1   8   3       59.30       67.81      8.78 o 
   2  -9   4      340.00      332.57     20.64 o 
   3  -9   4       13.50       13.97      9.24 o 
   4  -9   4       24.68       11.77     14.07 o 
   5  -9   4       36.69       22.02      9.02 o 
   6  -9   4        0.05       -5.24      5.24 o 
   0  -8   4      310.78      335.17     59.28 o 
   1  -8   4       32.27       18.14      5.85 o 
   2  -8   4        0.00       -1.16      3.62 o 
   3  -8   4       10.17       12.43      3.27 o 
   4  -8   4        1.47       -1.16      3.21 o 
   5  -8   4        6.04        8.71      7.76 o 
   6  -8   4        1.15       13.16      7.06 o 
   7  -8   4      154.54      140.01     15.12 o 
  -2  -7   4       77.44       76.24      8.59 o 
  -1  -7   4       10.50       17.07      4.69 o 
   0  -7   4        4.35        2.81      3.97 o 
   1  -7   4       76.64       76.28      5.52 o 
   2  -7   4        9.11       16.18      5.74 o 
   3  -7   4        4.48        3.57      3.15 o 
   4  -7   4       21.38       12.14      7.12 o 
   5  -7   4        1.58        6.03      5.03 o 
   6  -7   4      333.07      337.74     13.28 o 
   7  -7   4      109.46      116.80     14.78 o 
   8  -7   4        1.24        7.04      6.69 o 
  -3  -6   4       28.41       32.03      9.85 o 
  -2  -6   4       14.75        9.13      4.99 o 
  -1  -6   4      660.17      658.75     18.14 o 
   0  -6   4      135.57      128.85      5.99 o 
   1  -6   4      238.48      201.19      6.79 o 
   2  -6   4       15.16       11.73      8.10 o 
   3  -6   4      401.25      395.77     11.02 o 
   4  -6   4      297.39      275.45      7.93 o 
   5  -6   4      457.46      460.18     15.55 o 
   6  -6   4     1117.35     1118.18     33.40 o 
   7  -6   4       12.22       24.38      5.32 o 
   8  -6   4       85.43       74.85     12.84 o 
  -4  -5   4      125.30      140.98      9.82 o 
  -3  -5   4        2.71        1.65      2.94 o 
  -2  -5   4      132.64      127.18      5.91 o 
  -1  -5   4       39.71       36.01      3.85 o 
   0  -5   4        8.42        3.57      2.79 o 
   1  -5   4     2800.62     2575.26     95.17 o 
   2  -5   4        5.18        5.01      3.34 o 
   3  -5   4       16.29        9.87      3.37 o 
   4  -5   4      721.07      736.25     23.19 o 
   5  -5   4       59.79       61.40      6.15 o 
   6  -5   4       87.50       99.31      7.62 o 
   7  -5   4       47.19       49.66      6.31 o 
   8  -5   4      149.02      143.31     14.94 o 
  -5  -4   4       40.10       40.21     10.27 o 
  -4  -4   4        9.10        6.66      3.05 o 
  -3  -4   4       54.41       52.84     12.73 o 
  -2  -4   4      119.57      128.30      6.37 o 
  -1  -4   4      602.11      591.64     14.92 o 
   0  -4   4      201.06      232.44      6.60 o 
   1  -4   4      446.66      468.64     17.15 o 
   2  -4   4        7.41        5.44      2.60 o 
   3  -4   4     1036.76     1004.67     25.78 o 
   4  -4   4      142.10      147.47      6.20 o 
   5  -4   4       40.98       44.32      5.72 o 
   6  -4   4        0.80       -1.52      3.68 o 
   7  -4   4       98.60      112.68      7.88 o 
   8  -4   4        0.97        2.97      4.99 o 
  -6  -3   4       39.58       30.04      8.84 o 
  -5  -3   4       30.09       24.48      5.01 o 
  -4  -3   4        1.19        0.32      2.91 o 
  -3  -3   4      208.33      230.20     18.12 o 
  -2  -3   4      947.44     1006.75     27.10 o 
  -1  -3   4      312.53      319.08      7.81 o 
   0  -3   4       80.52       85.61      4.07 o 
   1  -3   4      172.94      192.69      5.39 o 
   2  -3   4      309.00      299.65      9.95 o 
   3  -3   4       60.74       63.96      3.93 o 
   4  -3   4      599.64      604.58     12.94 o 
   5  -3   4      506.83      518.98     25.90 o 
   6  -3   4        0.10       -2.10      5.56 o 
   7  -3   4        5.71        0.79      4.33 o 
   8  -3   4       63.91       64.50      9.08 o 
  -7  -2   4       44.91       42.98     10.70 o 
  -6  -2   4        5.46       13.10      6.13 o 
  -5  -2   4       88.22      101.72      7.93 o 
  -4  -2   4        0.01        2.22      2.89 o 
  -3  -2   4       90.01       90.73      4.65 o 
  -2  -2   4      455.21      427.01     10.48 o 
  -1  -2   4     2686.39     2999.44     54.99 o 
   0  -2   4     3590.22     3602.14     68.22 o 
   1  -2   4       23.08       19.66      4.69 o 
   2  -2   4      280.88      265.31      6.70 o 
   3  -2   4     1036.47     1067.39     24.81 o 
   4  -2   4      118.54      132.04      9.97 o 
   5  -2   4       99.08      119.23      8.63 o 
   6  -2   4      298.91      319.59     11.50 o 
   7  -2   4      177.18      178.67      9.22 o 
   8  -2   4      146.64      128.69     12.88 o 
  -7  -1   4      485.78      489.36     20.08 o 
  -6  -1   4        1.39        6.00      3.62 o 
  -5  -1   4      127.37      135.66      8.35 o 
  -4  -1   4      531.31      574.60     17.59 o 
  -3  -1   4      567.68      634.88     19.12 o 
  -2  -1   4       36.13       27.51      4.23 o 
  -1  -1   4       10.73       12.82      2.34 o 
   0  -1   4     3832.40     3719.17     40.53 o 
   1  -1   4      740.08      722.16     20.66 o 
   2  -1   4     2400.22     2441.61     61.05 o 
   3  -1   4     1274.54     1294.03     64.27 o 
   4  -1   4      355.71      391.45      9.89 o 
   5  -1   4     1352.80     1362.03     38.96 o 
   6  -1   4      366.44      388.39     13.53 o 
   7  -1   4       10.19       13.73      5.01 o 
   8  -1   4        2.14        0.61      5.92 o 
  -8   0   4      170.66      150.36     13.83 o 
  -7   0   4        9.11       -1.01      7.99 o 
  -6   0   4       52.62       46.78      5.96 o 
  -5   0   4     1090.77     1083.51     32.57 o 
  -4   0   4       41.39       47.46      3.86 o 
  -3   0   4       27.33       34.77      3.30 o 
  -2   0   4      721.50      705.33     20.30 o 
  -1   0   4        1.32        0.99      4.52 o 
   0   0   4      201.02      196.09      4.58 o 
   1   0   4        4.27        5.99      2.11 o 
   2   0   4      841.19      774.07     22.65 o 
   3   0   4      890.89      964.45     23.95 o 
   4   0   4      108.60      104.15      4.90 o 
   5   0   4      223.79      229.05     10.25 o 
   6   0   4      260.89      262.63     10.59 o 
   7   0   4       68.09       76.99     10.78 o 
  -8   1   4       68.40       57.82      8.94 o 
  -7   1   4       46.62       33.99      5.76 o 
  -6   1   4        0.18        4.95      3.98 o 
  -5   1   4        3.02        5.82      5.38 o 
  -4   1   4       14.34       16.03      3.04 o 
  -3   1   4      332.78      298.12      8.08 o 
  -2   1   4        7.29        9.67      2.52 o 
  -1   1   4      163.25      150.74      6.90 o 
   0   1   4       49.89       45.85      2.92 o 
   1   1   4      349.30      316.58      7.17 o 
   2   1   4        2.23        4.33      2.26 o 
   3   1   4       41.76       57.50      4.10 o 
   4   1   4        3.61        5.99      2.76 o 
   5   1   4      456.74      466.90     14.29 o 
   6   1   4        1.07       -0.02      5.01 o 
   7   1   4        0.00       -1.40      5.64 o 
  -8   2   4       26.34       21.65      8.05 o 
  -7   2   4       89.85       89.38      7.80 o 
  -6   2   4        2.78        8.19      4.19 o 
  -5   2   4       54.20       55.90      5.66 o 
  -4   2   4      530.22      546.68     14.64 o 
  -3   2   4      370.34      392.92     26.80 o 
  -2   2   4     3075.70     3227.98     42.07 o 
  -1   2   4     1419.14     1376.92     27.61 o 
   0   2   4     1157.41     1229.84     50.99 o 
   1   2   4        3.39       -2.88      3.07 o 
   2   2   4      293.56      308.24      8.75 o 
   3   2   4      289.36      288.65      7.36 o 
   4   2   4       52.66       46.14      4.39 o 
   5   2   4      205.76      209.06      7.08 o 
   6   2   4       27.60       38.48     11.59 o 
  -8   3   4       96.91      100.61     10.61 o 
  -7   3   4       78.14       79.66      7.40 o 
  -6   3   4     1257.92     1286.30     35.69 o 
  -5   3   4       67.39       65.37      6.19 o 
  -4   3   4      982.36     1034.14     24.93 o 
  -3   3   4     1760.55     1822.71     31.40 o 
  -2   3   4        3.85        1.46      3.42 o 
  -1   3   4       25.57       30.44      8.55 o 
   0   3   4      246.00      244.02      6.21 o 
   1   3   4     2008.75     2005.82     49.40 o 
   2   3   4      572.98      615.99     15.13 o 
   3   3   4        6.24        2.96      2.99 o 
   4   3   4      225.59      214.94     14.36 o 
   5   3   4       18.46       15.63      5.19 o 
  -8   4   4       86.61       50.89     10.82 o 
  -7   4   4      124.63      125.76      9.00 o 
  -6   4   4      994.44     1020.51     32.13 o 
  -5   4   4       54.02       54.63      6.31 o 
  -4   4   4      139.52      140.12     11.78 o 
  -3   4   4      404.46      422.21     12.90 o 
  -2   4   4       54.73       49.97      8.76 o 
  -1   4   4     1513.31     1451.88     46.50 o 
   0   4   4      328.98      341.51      7.90 o 
   1   4   4        8.20        6.67      3.03 o 
   2   4   4        1.56       -3.05      3.05 o 
   3   4   4      452.46      451.84     14.32 o 
   4   4   4      134.47      124.99      8.89 o 
  -8   5   4       26.40        9.44      6.93 o 
  -7   5   4       27.92       20.24      7.88 o 
  -6   5   4        3.22        3.72      4.12 o 
  -5   5   4        5.58        5.24      6.21 o 
  -4   5   4      426.87      475.70     30.24 o 
  -3   5   4       67.23       61.13      8.80 o 
  -2   5   4       26.18       21.48      6.89 o 
  -1   5   4        2.98        5.08      3.91 o 
   0   5   4      583.07      582.35     14.03 o 
   1   5   4      871.79      883.13     20.38 o 
   2   5   4       18.00       10.70      3.43 o 
   3   5   4       13.52       11.37      4.91 o 
  -8   6   4       10.54       14.33     11.22 o 
  -7   6   4        4.34       -2.97      5.12 o 
  -6   6   4        1.41        9.22      5.36 o 
  -5   6   4      117.02      118.36      8.29 o 
  -4   6   4        2.68        4.12      6.00 o 
  -3   6   4       95.20      107.33      8.21 o 
  -2   6   4      287.15      286.13      8.79 o 
  -1   6   4       27.68       26.14      3.88 o 
   0   6   4       87.65       82.62      5.57 o 
   1   6   4       57.56       49.78      7.42 o 
   2   6   4      317.46      315.56     13.09 o 
  -8   7   4        0.59        0.77      6.19 o 
  -7   7   4       97.85       99.17     12.86 o 
  -6   7   4        1.83        4.33      7.64 o 
  -5   7   4       10.54       15.26      5.26 o 
  -4   7   4      392.68      413.01      9.77 o 
  -3   7   4      174.05      175.12     13.84 o 
  -2   7   4       15.87        6.30      6.30 o 
  -1   7   4       77.03       94.23     20.49 o 
   0   7   4       37.29       37.58      7.01 o 
   1   7   4        1.20        7.24     10.97 o 
  -6   8   4        7.85       20.66      8.67 o 
  -5   8   4      189.50      231.27     18.16 o 
  -4   8   4       94.31      117.25     16.13 o 
  -3   8   4       15.75        2.95      7.00 o 
  -2   8   4       52.01       51.68      7.45 o 
  -1   8   4       10.06       12.80      4.83 o 
   2  -9   5       28.04       27.76     13.87 o 
   3  -9   5       23.65       26.24      9.72 o 
   4  -9   5        1.03        1.03      8.53 o 
   5  -9   5      167.16      211.32     17.85 o 
   6  -9   5       10.79        9.93      8.55 o 
   0  -8   5      125.68      118.91     10.38 o 
   1  -8   5        2.30        2.08      3.74 o 
   2  -8   5      121.90      118.10      9.26 o 
   3  -8   5       45.15       42.14      9.77 o 
   4  -8   5       10.59       14.02      5.29 o 
   5  -8   5        5.28        9.12      8.13 o 
   6  -8   5        0.01       -3.72      7.54 o 
   7  -8   5      156.99      165.97     15.02 o 
  -2  -7   5      173.70      176.17     11.46 o 
  -1  -7   5       53.07       52.32      7.19 o 
   0  -7   5       11.23        7.93      3.36 o 
   1  -7   5        5.97        5.92      3.26 o 
   2  -7   5        4.79        3.72      3.34 o 
   3  -7   5       66.17       53.94      4.73 o 
   4  -7   5        0.60       -3.14      3.14 o 
   5  -7   5        0.85        2.83      5.98 o 
   6  -7   5        2.98        4.75      4.95 o 
   7  -7   5       39.20       29.24      9.16 o 
   8  -7   5        5.15       -0.81      7.12 o 
  -3  -6   5        1.59       -2.64      4.10 o 
  -2  -6   5       25.47       23.04      6.49 o 
  -1  -6   5      180.70      199.46      6.83 o 
   0  -6   5      105.37      111.22      5.47 o 
   1  -6   5       21.88       20.25      3.72 o 
   2  -6   5      584.97      560.41     22.93 o 
   3  -6   5       63.28       56.12      4.61 o 
   4  -6   5      360.15      358.51     11.09 o 
   5  -6   5      363.61      369.30     13.02 o 
   6  -6   5        5.46       10.78      5.42 o 
   7  -6   5        1.78        3.30      6.07 o 
   8  -6   5       17.27       19.19      7.68 o 
  -4  -5   5        7.55        0.56      4.31 o 
  -3  -5   5      406.40      440.07     13.62 o 
  -2  -5   5      155.84      166.35      6.80 o 
  -1  -5   5       63.34       50.95      4.78 o 
   0  -5   5        0.03       -1.16      2.80 o 
   1  -5   5     1126.63     1100.49     25.50 o 
   2  -5   5       14.78       11.73      4.42 o 
   3  -5   5       34.07       26.24      5.05 o 
   4  -5   5      932.86      887.67     24.04 o 
   5  -5   5      122.15      125.88      8.49 o 
   6  -5   5      359.61      378.34     13.30 o 
   7  -5   5      123.99      133.50      8.67 o 
   8  -5   5        1.68        1.25      7.36 o 
  -5  -4   5       11.18       11.36      5.96 o 
  -4  -4   5       55.57       58.16      5.09 o 
  -3  -4   5       36.00       27.51      4.25 o 
  -2  -4   5       11.65        9.87      3.65 o 
  -1  -4   5     2304.08     2290.91     35.66 o 
   0  -4   5      606.70      676.30     21.86 o 
   1  -4   5      674.28      709.98     33.98 o 
   2  -4   5       94.42       89.55      7.96 o 
   3  -4   5       26.92       25.92     10.35 o 
   4  -4   5        8.06        7.49      2.77 o 
   5  -4   5       48.56       51.88      6.19 o 
   6  -4   5      641.32      677.93     27.78 o 
   7  -4   5      112.57      118.64      8.81 o 
   8  -4   5       34.99       52.24     12.23 o 
  -6  -3   5        1.60       -0.65      4.73 o 
  -5  -3   5       63.34       66.32      9.66 o 
  -4  -3   5        7.13        5.46      3.68 o 
  -3  -3   5      412.46      420.44      9.86 o 
  -2  -3   5       12.01        6.63      2.78 o 
  -1  -3   5      150.09      145.24     11.70 o 
   0  -3   5       61.20       54.36      4.34 o 
   1  -3   5     1038.04     1105.38     26.60 o 
   2  -3   5        0.61        0.43      2.99 o 
   3  -3   5      627.19      627.44     15.83 o 
   4  -3   5        4.30        4.03      4.97 o 
   5  -3   5      120.12      110.39      7.56 o 
   6  -3   5       93.14       89.14      7.28 o 
   7  -3   5      116.34      111.87      7.68 o 
   8  -3   5       21.83        0.14      9.20 o 
  -6  -2   5       77.06       60.47      9.46 o 
  -5  -2   5        0.63       -5.20      5.58 o 
  -4  -2   5      243.54      244.34      7.11 o 
  -3  -2   5       67.09       65.88      4.45 o 
  -2  -2   5      243.03      271.62      6.76 o 
  -1  -2   5      101.36       92.99      4.72 o 
   0  -2   5       24.32       22.82      5.00 o 
   1  -2   5      201.62      236.41      6.64 o 
   2  -2   5      104.75      106.01      4.27 o 
   3  -2   5     1242.26     1309.50     29.52 o 
   4  -2   5      110.02      110.52      4.74 o 
   5  -2   5       22.50       27.29      4.83 o 
   6  -2   5       96.68      100.91      7.48 o 
   7  -2   5       56.50       49.55      5.84 o 
   8  -2   5        0.65        1.31      5.56 o 
  -7  -1   5      177.63      182.33     15.53 o 
  -6  -1   5       73.04       65.35      7.80 o 
  -5  -1   5      154.44      141.61      8.59 o 
  -4  -1   5      936.12      960.80     29.31 o 
  -3  -1   5        8.87        5.81      3.31 o 
  -2  -1   5     1036.36     1086.87     25.47 o 
  -1  -1   5     1229.84     1218.49     71.95 o 
   0  -1   5      447.87      394.55      9.87 o 
   1  -1   5      517.90      552.86     13.92 o 
   2  -1   5        6.97        6.94      2.41 o 
   3  -1   5      688.47      694.58     21.77 o 
   4  -1   5        9.77       10.49      3.83 o 
   5  -1   5      453.79      444.07     15.22 o 
   6  -1   5      384.04      388.21     12.94 o 
   7  -1   5        1.24        4.35      6.25 o 
   8  -1   5       48.78       56.00     10.15 o 
  -7   0   5       23.95        5.92      7.89 o 
  -6   0   5       72.04       63.53      6.33 o 
  -5   0   5      930.80      900.47     30.21 o 
  -4   0   5        4.66        4.25      2.96 o 
  -3   0   5      129.76      130.70      6.00 o 
  -2   0   5     2218.46     2169.23     52.20 o 
  -1   0   5       50.63       67.56      3.48 o 
   0   0   5     7087.03     7189.05     66.03 o 
   1   0   5     2512.92     2560.95     48.00 o 
   2   0   5      516.71      496.52     13.33 o 
   3   0   5      446.62      412.49     26.21 o 
   4   0   5       90.86       82.92      4.82 o 
   5   0   5      316.28      310.41     11.20 o 
   6   0   5       62.31       76.93      8.01 o 
   7   0   5       35.65       39.67      8.75 o 
  -8   1   5        2.48        2.61      5.88 o 
  -7   1   5      218.28      215.22     16.34 o 
  -6   1   5        3.24        8.15      4.33 o 
  -5   1   5       74.14       77.58      8.65 o 
  -4   1   5        0.80       -0.24      2.93 o 
  -3   1   5        0.68        1.14      2.49 o 
  -2   1   5      905.78      983.29     24.30 o 
  -1   1   5      815.25      903.28     22.82 o 
   0   1   5     1697.65     1644.96     72.41 o 
   1   1   5     1080.61     1124.23     50.78 o 
   2   1   5      842.23      927.85     24.72 o 
   3   1   5      273.01      267.15      6.92 o 
   4   1   5       33.69       20.02     10.64 o 
   5   1   5        2.30        3.90      5.10 o 
   6   1   5       45.67       38.23      8.81 o 
  -8   2   5        7.47       -0.16      5.56 o 
  -7   2   5       10.52        8.09      4.29 o 
  -6   2   5       14.58       21.33      5.50 o 
  -5   2   5       12.20        9.68      4.37 o 
  -4   2   5       26.55       30.46      4.44 o 
  -3   2   5       17.06       22.19      3.08 o 
  -2   2   5      237.39      247.01      6.02 o 
  -1   2   5      438.01      421.12     10.09 o 
   0   2   5      216.75      210.86      5.67 o 
   1   2   5      865.03      871.23     31.18 o 
   2   2   5      112.11      107.50      4.91 o 
   3   2   5      341.50      328.45      8.54 o 
   4   2   5       33.49       36.00      7.42 o 
   5   2   5      169.46      174.15      6.21 o 
   6   2   5       72.33       80.85     11.12 o 
  -8   3   5        0.10        5.20      5.58 o 
  -7   3   5        8.09       10.84      4.87 o 
  -6   3   5      228.56      228.79     10.31 o 
  -5   3   5      233.81      227.68     10.31 o 
  -4   3   5       58.55       53.99      4.13 o 
  -3   3   5      187.95      160.74      5.69 o 
  -2   3   5      564.25      583.83     29.92 o 
  -1   3   5       62.44       69.21      3.91 o 
   0   3   5      311.64      305.38      7.48 o 
   1   3   5      667.80      673.57     20.85 o 
   2   3   5       14.42       10.21      3.07 o 
   3   3   5     1504.88     1394.20     31.38 o 
   4   3   5      450.75      407.46     13.76 o 
   5   3   5        9.08        0.22      4.78 o 
  -8   4   5       40.26       29.52      8.45 o 
  -7   4   5      338.42      310.11     11.63 o 
  -6   4   5      402.56      381.46     12.62 o 
  -5   4   5        4.43        9.52      4.29 o 
  -4   4   5       49.62       45.99      5.53 o 
  -3   4   5      235.07      243.20      6.84 o 
  -2   4   5       32.81       26.19      4.53 o 
  -1   4   5     1249.89     1232.00     36.02 o 
   0   4   5      269.55      268.91      7.25 o 
   1   4   5       11.39        8.59      3.37 o 
   2   4   5      733.14      689.48     53.45 o 
   3   4   5        0.61        5.64      3.17 o 
   4   4   5       23.09       13.93      8.43 o 
  -8   5   5      497.24      471.67     22.44 o 
  -7   5   5        4.83       10.09      6.13 o 
  -6   5   5       59.51       63.99      7.46 o 
  -5   5   5       94.36       93.71      7.46 o 
  -4   5   5      106.86       89.52      9.34 o 
  -3   5   5      240.70      228.40      8.98 o 
  -2   5   5        0.43        4.77      3.41 o 
  -1   5   5       32.13       35.27      4.15 o 
   0   5   5       23.87       23.61      3.35 o 
   1   5   5      266.17      300.25     18.52 o 
   2   5   5      411.82      403.27     23.05 o 
   3   5   5       53.94       47.49      7.34 o 
  -8   6   5       29.31       34.37      8.59 o 
  -7   6   5       10.44        8.94      7.14 o 
  -6   6   5      137.72      154.14      9.32 o 
  -5   6   5       16.72       22.64      6.81 o 
  -4   6   5        4.86        1.31      3.11 o 
  -3   6   5        5.75        4.06      3.59 o 
  -2   6   5       56.23       50.11      8.47 o 
  -1   6   5      187.75      189.20      6.61 o 
   0   6   5       47.42       42.98      8.00 o 
   1   6   5        7.01        0.88      5.24 o 
   2   6   5      109.68      102.51     14.78 o 
  -7   7   5       17.09       14.92      9.79 o 
  -6   7   5        0.14       -0.81      6.27 o 
  -5   7   5       13.00        3.88     10.01 o 
  -4   7   5        5.03        5.39      4.81 o 
  -3   7   5       79.90       87.28      8.04 o 
  -2   7   5       37.55       43.90     21.82 o 
  -1   7   5       16.40       11.68     11.48 o 
   0   7   5      207.80      240.39     12.33 o 
  -6   8   5       50.55       56.51     12.76 o 
  -5   8   5       18.42       17.53      9.81 o 
  -4   8   5       33.29       39.76      7.27 o 
  -3   8   5       49.79       60.51      8.36 o 
  -2   8   5      115.64      134.53      9.97 o 
   3  -9   6        7.62        6.39      9.60 o 
   4  -9   6        5.13       -2.30      7.54 o 
   5  -9   6      136.58      187.56     22.42 o 
   0  -8   6       64.83       48.92      7.75 o 
   1  -8   6       65.29       70.57     15.63 o 
   2  -8   6       11.67        7.40     11.04 o 
   3  -8   6      385.16      397.86     14.85 o 
   4  -8   6        5.25        4.59      5.00 o 
   5  -8   6       10.08        7.46     11.59 o 
   6  -8   6       18.73       32.19      8.45 o 
   7  -8   6        9.04        9.95      9.60 o 
  -1  -7   6        0.58        2.51      7.07 o 
   0  -7   6      238.87      226.00     11.29 o 
   1  -7   6       35.40       42.04      4.52 o 
   2  -7   6        6.40        1.20      3.62 o 
   3  -7   6       21.00       22.19      4.53 o 
   4  -7   6        1.23       -0.92      4.74 o 
   5  -7   6       39.50       39.45      6.98 o 
   6  -7   6       12.10       21.21      7.60 o 
   7  -7   6        5.70       12.68      8.11 o 
   8  -7   6        0.03       -5.03      5.03 o 
  -3  -6   6       14.16       13.48      5.46 o 
  -2  -6   6       30.83       31.07      8.85 o 
  -1  -6   6        9.75        9.80      3.16 o 
   0  -6   6        8.43        4.20      4.31 o 
   1  -6   6       22.91       20.10      5.77 o 
   2  -6   6      150.07      156.29      6.68 o 
   3  -6   6      153.61      153.94      6.68 o 
   4  -6   6      233.97      216.99     10.92 o 
   5  -6   6       33.93       33.20      5.72 o 
   6  -6   6       22.74       30.71      8.29 o 
   7  -6   6        0.38       -6.25      6.25 o 
   8  -6   6       25.28       19.55      8.21 o 
  -4  -5   6       27.41       27.39      6.49 o 
  -3  -5   6      409.10      441.36     16.00 o 
  -2  -5   6       77.13      101.95      5.52 o 
  -1  -5   6       25.18       25.74      3.76 o 
   0  -5   6      326.29      291.94      7.92 o 
   1  -5   6       23.36       21.94     10.43 o 
   2  -5   6      533.57      495.42     12.00 o 
   3  -5   6      630.93      591.96     16.16 o 
   4  -5   6      412.75      394.68      9.74 o 
   5  -5   6       98.66       92.19      7.14 o 
   6  -5   6       16.26       20.38      4.97 o 
   7  -5   6      171.28      188.19     15.35 o 
   8  -5   6       62.14       51.90     11.69 o 
  -5  -4   6       55.51       62.96      9.97 o 
  -4  -4   6       14.36       10.21      5.87 o 
  -3  -4   6       31.20       21.63      4.20 o 
  -2  -4   6        7.31        7.41      3.94 o 
  -1  -4   6     1479.11     1424.47     27.98 o 
   0  -4   6       13.30       16.28      2.90 o 
   1  -4   6        1.06        3.40      2.66 o 
   2  -4   6     2427.37     2375.67     38.08 o 
   3  -4   6      485.25      477.90     14.25 o 
   4  -4   6      224.56      233.44      7.18 o 
   5  -4   6      218.67      226.64     10.09 o 
   6  -4   6      113.40      113.52      8.41 o 
   7  -4   6       44.45       28.16      5.30 o 
   8  -4   6       10.65       16.03      8.11 o 
  -5  -3   6       21.37       12.56      8.59 o 
  -4  -3   6        5.10        4.32      2.77 o 
  -3  -3   6      968.05      980.02     22.06 o 
  -2  -3   6       23.42       29.20      3.38 o 
  -1  -3   6       54.86       61.64     13.36 o 
   0  -3   6       82.42       81.50      4.54 o 
   1  -3   6     1000.68      974.29     24.25 o 
   2  -3   6      160.41      178.92      6.19 o 
   3  -3   6       13.56       11.09      3.00 o 
   4  -3   6     1173.12     1185.95     26.90 o 
   5  -3   6      509.53      536.57     16.64 o 
   6  -3   6        5.10        8.43      7.54 o 
   7  -3   6       30.60       18.54     11.54 o 
   8  -3   6        4.39        9.08      6.87 o 
  -6  -2   6       33.84       15.41      8.67 o 
  -5  -2   6      297.86      288.69     10.96 o 
  -4  -2   6        0.22       -1.31      3.49 o 
  -3  -2   6        0.35        3.55      2.78 o 
  -2  -2   6      290.85      280.83      7.83 o 
  -1  -2   6      366.04      399.44     18.91 o 
   0  -2   6        0.86        4.46      2.44 o 
   1  -2   6        0.14       -0.31      2.14 o 
   2  -2   6      713.48      740.28     22.43 o 
   3  -2   6       64.27       67.71      4.07 o 
   4  -2   6       18.97       20.82      4.14 o 
   5  -2   6      227.72      207.36     11.52 o 
   6  -2   6        3.68        2.37      5.56 o 
   7  -2   6       21.33        5.68     10.90 o 
   8  -2   6        4.14       -0.28      5.36 o 
  -7  -1   6       18.70       12.33     11.38 o 
  -6  -1   6       53.51       59.78      8.63 o 
  -5  -1   6        0.08        7.46      4.57 o 
  -4  -1   6      198.09      202.15      6.78 o 
  -3  -1   6      276.46      278.69     12.71 o 
  -2  -1   6      498.03      479.99     11.61 o 
  -1  -1   6       43.57       47.97      8.33 o 
   0  -1   6     1665.92     1742.25     36.39 o 
   1  -1   6     2844.72     2985.83     56.50 o 
   2  -1   6      523.39      500.69     11.46 o 
   3  -1   6       10.38        5.60      2.74 o 
   4  -1   6      475.46      489.17     11.54 o 
   5  -1   6       87.63       92.46      9.10 o 
   6  -1   6       63.98       72.46      6.87 o 
   7  -1   6       39.06       32.83      9.52 o 
  -7   0   6       91.70      107.40     13.65 o 
  -6   0   6      276.23      269.27     10.88 o 
  -5   0   6       18.11       12.25      5.68 o 
  -4   0   6      264.03      259.07      7.18 o 
  -3   0   6       52.80       46.05      4.52 o 
  -2   0   6     1466.37     1482.00     33.01 o 
  -1   0   6        6.30        7.49      2.51 o 
   0   0   6       78.85       89.51      6.10 o 
   1   0   6     1151.74     1130.50     28.09 o 
   2   0   6       98.11       99.47      4.69 o 
   3   0   6     2216.05     2106.35     34.16 o 
   4   0   6     1315.79     1352.42     27.51 o 
   5   0   6       31.85       29.58      6.25 o 
   6   0   6       90.02       98.40     10.33 o 
   7   0   6        0.72        0.22      5.16 o 
  -8   1   6        4.24        0.26      5.34 o 
  -7   1   6      368.79      323.79     18.07 o 
  -6   1   6      121.32      122.52      8.37 o 
  -5   1   6       74.94       62.74      7.34 o 
  -4   1   6     1262.62     1240.92     26.26 o 
  -3   1   6       22.24       22.30      3.54 o 
  -2   1   6      183.23      170.03      5.58 o 
  -1   1   6     1991.43     2135.72     35.02 o 
   0   1   6      873.42      847.39     23.85 o 
   1   1   6       59.19       56.31      5.80 o 
   2   1   6        0.21       -0.80      3.70 o 
   3   1   6      469.80      441.12     15.52 o 
   4   1   6      231.46      218.95     15.64 o 
   5   1   6      876.08      873.54     27.38 o 
   6   1   6       64.61       65.77     10.53 o 
  -8   2   6        2.70       -1.33      6.11 o 
  -7   2   6       65.71       73.09     10.17 o 
  -6   2   6      202.30      195.06      9.34 o 
  -5   2   6      732.05      766.23     29.48 o 
  -4   2   6        8.12        7.12      2.70 o 
  -3   2   6        0.17        4.99      3.05 o 
  -2   2   6      741.40      689.77     17.23 o 
  -1   2   6      599.35      620.57     13.56 o 
   0   2   6      292.60      303.89     12.99 o 
   1   2   6      154.61      149.54      5.99 o 
   2   2   6       69.77       68.18      5.04 o 
   3   2   6        1.70        6.84      3.13 o 
   4   2   6       75.81       74.69      5.76 o 
   5   2   6        0.42        0.14      4.17 o 
   6   2   6      201.75      200.40     16.19 o 
  -8   3   6        0.02        5.26      5.32 o 
  -7   3   6       40.31       21.92      8.90 o 
  -6   3   6       81.26       88.70      7.48 o 
  -5   3   6        2.45       -3.86      3.86 o 
  -4   3   6        9.12       20.48      5.04 o 
  -3   3   6       75.37       77.48      5.96 o 
  -2   3   6      147.19      131.13     10.06 o 
  -1   3   6      439.10      437.91     15.02 o 
   0   3   6        0.84       -0.68      3.66 o 
   1   3   6      267.64      253.12      8.29 o 
   2   3   6       71.15       70.78     16.60 o 
   3   3   6       52.05       59.76      6.86 o 
   4   3   6        9.79        8.90      6.39 o 
   5   3   6        1.95        7.16      5.45 o 
  -8   4   6      187.41      157.28     15.55 o 
  -7   4   6        6.96       11.06      6.19 o 
  -6   4   6       12.13       17.97      8.41 o 
  -5   4   6      200.54      211.02      9.75 o 
  -4   4   6      343.52      350.68      8.57 o 
  -3   4   6      139.97      157.90      6.10 o 
  -2   4   6       61.11       60.22      4.37 o 
  -1   4   6      156.29      159.04      8.33 o 
   0   4   6      256.89      261.42     14.68 o 
   1   4   6      453.07      461.26     33.75 o 
   2   4   6       21.49       18.97      6.35 o 
   3   4   6       95.45       82.46     14.59 o 
   4   4   6        1.45        4.39      4.85 o 
  -8   5   6       40.16       31.05      8.94 o 
  -7   5   6       18.12       12.72      8.43 o 
  -6   5   6       12.41       20.89      5.40 o 
  -5   5   6      215.37      239.95     10.86 o 
  -4   5   6        4.70        1.73      4.57 o 
  -3   5   6      344.15      358.51     24.71 o 
  -2   5   6     1417.90     1439.72     44.84 o 
  -1   5   6      483.92      499.73     10.66 o 
   0   5   6      106.94      105.13      5.22 o 
   1   5   6        0.00        3.42      2.75 o 
   2   5   6        4.10        1.96      4.18 o 
   3   5   6       67.46       84.60     10.44 o 
  -7   6   6       17.91       23.35      7.68 o 
  -6   6   6       56.95       59.66      9.50 o 
  -5   6   6        7.87        8.25      4.49 o 
  -4   6   6        0.53       -2.47      4.59 o 
  -3   6   6      194.01      232.86      7.71 o 
  -2   6   6       73.80       83.18      8.05 o 
  -1   6   6      394.67      411.21      9.02 o 
   0   6   6       71.70       79.87      7.50 o 
   1   6   6        2.79        5.13      4.32 o 
  -7   7   6        1.20        1.15      5.74 o 
  -6   7   6        1.18        3.19      7.14 o 
  -5   7   6        0.02        4.14      8.55 o 
  -4   7   6      184.02      211.61     15.69 o 
  -3   7   6       13.04        3.60      5.36 o 
  -2   7   6       17.04       23.20     12.35 o 
  -1   7   6        0.02       -1.24      4.16 o 
   0   7   6       71.98       92.77      8.22 o 
  -4   8   6       17.26       14.22     10.33 o 
   1  -8   7       70.43       82.42      8.85 o 
   2  -8   7        1.79        3.39      4.88 o 
   3  -8   7      219.63      243.18     25.69 o 
   4  -8   7      216.14      203.46     11.59 o 
   5  -8   7       36.46       54.69      9.89 o 
   6  -8   7       40.79       60.41     13.75 o 
  -1  -7   7       30.78       34.65      7.77 o 
   0  -7   7       13.84       20.42     10.01 o 
   1  -7   7      288.48      315.24     12.82 o 
   2  -7   7       17.41       16.00      3.78 o 
   3  -7   7      230.41      220.89      7.81 o 
   4  -7   7        0.53        4.86      3.19 o 
   5  -7   7       88.49       89.57     14.31 o 
   6  -7   7       13.30        3.15     10.88 o 
   7  -7   7        8.64       16.03      7.54 o 
  -2  -6   7       54.05       67.53      7.15 o 
  -1  -6   7        0.35        0.97      3.62 o 
   0  -6   7        9.83        2.07      3.60 o 
   1  -6   7       30.61       36.31      3.90 o 
   2  -6   7        4.74       -1.49      3.80 o 
   3  -6   7       23.72       24.03      4.19 o 
   4  -6   7        2.72        1.08      2.99 o 
   5  -6   7       37.61       39.47      6.23 o 
   6  -6   7        1.83       10.65      5.62 o 
   7  -6   7        4.44        2.41      7.56 o 
   8  -6   7        8.11        1.35      5.98 o 
  -4  -5   7       13.27        7.67      8.15 o 
  -3  -5   7        0.04       -3.77      3.77 o 
  -2  -5   7        2.81        1.46      3.26 o 
  -1  -5   7        1.93        1.61      2.96 o 
   0  -5   7       13.78        8.88      3.14 o 
   1  -5   7        5.90        4.56      2.89 o 
   2  -5   7      217.70      202.06      6.75 o 
   3  -5   7      288.48      264.96     11.24 o 
   4  -5   7       29.50       25.27      6.09 o 
   5  -5   7        1.20        0.99      4.41 o 
   6  -5   7       40.47       37.30      6.57 o 
   7  -5   7        0.78        5.46      6.79 o 
   8  -5   7        0.04        3.48      5.44 o 
  -4  -4   7      224.12      244.65     11.74 o 
  -3  -4   7        0.42       -3.32      3.32 o 
  -2  -4   7      196.05      192.32      8.44 o 
  -1  -4   7       76.93       79.31      4.89 o 
   0  -4   7      401.48      385.11      9.63 o 
   1  -4   7      334.22      324.13      8.56 o 
   2  -4   7     1232.49     1233.69     26.82 o 
   3  -4   7       34.27       29.13      4.95 o 
   4  -4   7      297.39      288.70     18.52 o 
   5  -4   7      432.06      452.02     14.94 o 
   6  -4   7       26.66       34.82      5.68 o 
   7  -4   7       68.45       53.80     10.59 o 
   8  -4   7       83.83       97.27     14.01 o 
  -5  -3   7       96.59      105.62     11.58 o 
  -4  -3   7       60.26       53.67      6.98 o 
  -3  -3   7     1165.28     1143.67     23.48 o 
  -2  -3   7      237.68      246.49      9.23 o 
  -1  -3   7       60.81       62.33      4.37 o 
   0  -3   7     1104.91     1026.32     59.55 o 
   1  -3   7      368.14      342.75      8.73 o 
   2  -3   7      647.52      695.95     26.03 o 
   3  -3   7       34.16       24.91      4.00 o 
   4  -3   7      695.70      683.78     16.39 o 
   5  -3   7      212.72      206.63     10.01 o 
   6  -3   7        7.89        7.34      5.80 o 
   7  -3   7       65.43       68.94     10.84 o 
   8  -3   7       29.07       38.74     10.31 o 
  -6  -2   7       18.96       30.81      7.76 o 
  -5  -2   7      177.49      183.60      8.79 o 
  -4  -2   7       11.64       11.04      4.05 o 
  -3  -2   7      472.28      460.30     10.18 o 
  -2  -2   7       34.19       36.03      4.24 o 
  -1  -2   7      628.80      687.13     21.70 o 
   0  -2   7       95.36      101.68      4.69 o 
   1  -2   7      241.08      242.88     13.70 o 
   2  -2   7     2146.05     2160.68     90.75 o 
   3  -2   7      842.64      812.78     23.11 o 
   4  -2   7       50.27       55.78      4.44 o 
   5  -2   7       64.72       69.65      7.38 o 
   6  -2   7       36.38       36.66      6.77 o 
   7  -2   7        1.68       -5.48      5.48 o 
  -6  -1   7        0.52        6.35      5.34 o 
  -5  -1   7        9.60       -0.18      3.90 o 
  -4  -1   7       10.15        6.80      6.54 o 
  -3  -1   7       83.35       86.25      7.41 o 
  -2  -1   7       72.21       75.27      4.18 o 
  -1  -1   7      279.98      275.75      6.89 o 
   0  -1   7       38.94       43.52      4.98 o 
   1  -1   7        0.02        1.56      2.15 o 
   2  -1   7       42.26       48.66      3.90 o 
   3  -1   7      420.60      421.14     18.52 o 
   4  -1   7        4.80        3.89      3.47 o 
   5  -1   7       92.59       82.39      6.91 o 
   6  -1   7       40.91       35.20      7.40 o 
   7  -1   7      236.92      237.10     17.37 o 
  -7   0   7        5.63       12.84     10.66 o 
  -6   0   7      204.35      195.33      9.73 o 
  -5   0   7      149.37      147.77      8.61 o 
  -4   0   7      104.71      100.71      5.84 o 
  -3   0   7      795.07      797.25     22.81 o 
  -2   0   7       32.23       37.96      4.45 o 
  -1   0   7      372.91      378.55     18.82 o 
   0   0   7      329.80      314.53      8.01 o 
   1   0   7      207.48      213.24      6.02 o 
   2   0   7      100.96      109.71      5.02 o 
   3   0   7      111.55      116.20      6.52 o 
   4   0   7      166.45      166.73      6.55 o 
   5   0   7      238.75      229.94     10.29 o 
   6   0   7       92.22       94.22     11.00 o 
  -7   1   7       12.51       11.50      8.41 o 
  -6   1   7        0.43        0.49      4.10 o 
  -5   1   7      212.74      210.67     10.68 o 
  -4   1   7     1531.86     1559.88     28.83 o 
  -3   1   7       44.92       42.21      3.91 o 
  -2   1   7      139.53      128.55      5.23 o 
  -1   1   7     1809.81     1777.54     64.06 o 
   0   1   7       33.94       26.78      6.80 o 
   1   1   7     1272.13     1207.67     55.31 o 
   2   1   7      817.13      824.20     22.49 o 
   3   1   7      258.49      250.61      7.45 o 
   4   1   7       15.21       15.49      4.33 o 
   5   1   7       85.33       67.02     10.21 o 
   6   1   7      162.47      160.03     15.24 o 
  -7   2   7        1.39        8.55      5.90 o 
  -6   2   7       45.20       47.43      6.25 o 
  -5   2   7      379.95      391.30     13.40 o 
  -4   2   7       30.96       29.73      3.84 o 
  -3   2   7       90.71       87.91      5.43 o 
  -2   2   7     1545.67     1456.06     30.66 o 
  -1   2   7       63.68       65.62      4.53 o 
   0   2   7       14.92       16.79      3.47 o 
   1   2   7     1404.31     1314.76     28.99 o 
   2   2   7       71.10       64.64      4.41 o 
   3   2   7      191.26      183.84     13.91 o 
   4   2   7      590.14      604.98     15.79 o 
   5   2   7        2.81        2.42      4.50 o 
  -8   3   7        7.65       -0.38      7.76 o 
  -7   3   7        3.39       15.51      7.62 o 
  -6   3   7      217.77      217.97     10.25 o 
  -5   3   7        0.74        2.69      5.92 o 
  -4   3   7      308.26      296.52      7.98 o 
  -3   3   7      208.43      214.60      6.62 o 
  -2   3   7       93.86       94.37      8.37 o 
  -1   3   7       48.45       49.97      6.15 o 
   0   3   7     1105.02     1081.27     35.50 o 
   1   3   7       47.78       47.33      4.31 o 
   2   3   7       12.77        6.68      7.59 o 
   3   3   7        6.36        9.18      3.40 o 
   4   3   7      277.36      272.00     12.70 o 
  -8   4   7        0.33        8.49      7.84 o 
  -7   4   7       50.85       69.00      9.97 o 
  -6   4   7       28.44       20.26      5.80 o 
  -5   4   7        5.08       10.80      4.69 o 
  -4   4   7       20.05       30.67     14.61 o 
  -3   4   7      205.19      231.58      7.17 o 
  -2   4   7       16.72       22.42      5.03 o 
  -1   4   7        9.95        8.55      2.96 o 
   0   4   7       30.96       31.45      4.03 o 
   1   4   7      431.36      420.94      9.26 o 
   2   4   7      104.34       91.60     18.76 o 
   3   4   7       65.80       84.35      7.56 o 
  -7   5   7       14.46       24.99      8.71 o 
  -6   5   7       62.63       63.55     10.41 o 
  -5   5   7      113.26      151.66      9.95 o 
  -4   5   7        8.76        1.64      4.85 o 
  -3   5   7       98.99      102.02     14.29 o 
  -2   5   7        5.66        2.65      2.75 o 
  -1   5   7        4.85        8.74      5.67 o 
   0   5   7      218.56      222.81      7.17 o 
   1   5   7       61.61       69.97      7.25 o 
   2   5   7       25.18       23.34      6.23 o 
  -7   6   7       71.90       96.56     13.02 o 
  -6   6   7        0.54        5.46      7.20 o 
  -5   6   7       43.97       58.33     11.02 o 
  -4   6   7      169.90      166.58     10.21 o 
  -3   6   7       18.08       20.80      3.59 o 
  -2   6   7        1.70       -2.34      4.00 o 
  -1   6   7       19.85       18.58      6.65 o 
   0   6   7       68.07       75.53     12.79 o 
   1   6   7        0.62        2.66      4.18 o 
  -6   7   7        2.83       11.85      8.53 o 
  -5   7   7       42.69       58.98     10.29 o 
  -4   7   7       26.82       19.61      6.36 o 
  -3   7   7      246.37      257.21     12.32 o 
  -2   7   7       48.51       50.93     14.19 o 
  -1   7   7        3.64        1.02      4.93 o 
   1  -8   8        1.77        1.39      9.94 o 
   2  -8   8        0.72       -2.52      4.27 o 
   3  -8   8       11.92        7.02      7.21 o 
   4  -8   8        1.66        3.06      4.37 o 
   5  -8   8        1.99        0.32      8.25 o 
   6  -8   8       65.43       82.07     12.37 o 
  -1  -7   8      186.64      205.31     12.17 o 
   0  -7   8        4.56        4.08      5.64 o 
   1  -7   8      356.25      359.05     15.07 o 
   2  -7   8      121.33      115.85      9.70 o 
   3  -7   8       19.49       26.86      8.68 o 
   4  -7   8       90.73       93.58      9.07 o 
   5  -7   8        2.38        2.24      8.17 o 
   6  -7   8        2.61       -5.34      6.71 o 
   7  -7   8       24.66       41.00     10.78 o 
  -2  -6   8      169.35      170.56     11.10 o 
  -1  -6   8      190.10      182.79     10.88 o 
   0  -6   8        0.33        8.65      4.34 o 
   1  -6   8      250.50      255.90     10.20 o 
   2  -6   8       49.49       54.48      4.93 o 
   3  -6   8      126.95      136.21      7.76 o 
   4  -6   8       23.40       19.18      5.16 o 
   5  -6   8        6.94        7.12      4.71 o 
   6  -6   8       38.45       71.71     10.63 o 
   7  -6   8       30.99       42.90     10.39 o 
  -3  -5   8       18.12       17.82      6.48 o 
  -2  -5   8       27.72       29.12      5.66 o 
  -1  -5   8       11.61       11.70      3.16 o 
   0  -5   8       15.08        6.93      3.62 o 
   1  -5   8       53.22       49.19      4.31 o 
   2  -5   8       62.72       55.30      4.93 o 
   3  -5   8       34.90       36.96      5.43 o 
   4  -5   8      194.92      177.73      7.76 o 
   5  -5   8       13.79       22.06      7.52 o 
   6  -5   8        0.57        2.69      6.19 o 
   7  -5   8        7.61       15.08      6.87 o 
  -4  -4   8       13.62       20.66      5.95 o 
  -3  -4   8       19.27       16.98      5.02 o 
  -2  -4   8       10.92       10.76      3.76 o 
  -1  -4   8      119.43      120.76      5.71 o 
   0  -4   8      401.51      373.08      9.08 o 
   1  -4   8      366.34      358.32      9.45 o 
   2  -4   8      198.12      200.81      6.72 o 
   3  -4   8      166.31      158.36      6.31 o 
   4  -4   8      244.84      237.54      7.39 o 
   5  -4   8        8.54        9.66      5.60 o 
   6  -4   8       50.67       67.63      6.63 o 
   7  -4   8       23.04       11.65      8.45 o 
  -5  -3   8        4.11       10.17      6.39 o 
  -4  -3   8       85.75       91.40     15.32 o 
  -3  -3   8       70.49       67.13      4.96 o 
  -2  -3   8        0.07        2.27      5.78 o 
  -1  -3   8       81.60       75.67      4.85 o 
   0  -3   8     2179.97     2124.67     33.82 o 
   1  -3   8      836.73      797.50     25.41 o 
   2  -3   8       12.31       11.63      3.20 o 
   3  -3   8     1021.24     1050.14     26.35 o 
   4  -3   8       77.54       74.17      5.14 o 
   5  -3   8       37.26       43.53      6.03 o 
   6  -3   8      223.34      239.50     10.82 o 
   7  -3   8        3.62        4.29      7.08 o 
  -6  -2   8       48.15       30.10     12.51 o 
  -5  -2   8      554.06      561.42     22.16 o 
  -4  -2   8      107.35      111.48      5.62 o 
  -3  -2   8      136.38      133.57      5.88 o 
  -2  -2   8     2209.04     2209.88     49.29 o 
  -1  -2   8      100.10      101.59      5.18 o 
   0  -2   8      195.67      190.49      6.09 o 
   1  -2   8       73.19       73.37      4.32 o 
   2  -2   8     1255.73     1172.94     35.27 o 
   3  -2   8      630.30      635.82     20.18 o 
   4  -2   8        2.15       -2.73      4.51 o 
   5  -2   8      193.94      189.14      9.40 o 
   6  -2   8       86.01      101.94     11.30 o 
   7  -2   8      128.52      130.93     12.39 o 
  -6  -1   8        0.32       -0.79      5.66 o 
  -5  -1   8      198.47      191.55      9.18 o 
  -4  -1   8       41.81       40.42      8.08 o 
  -3  -1   8     1249.51     1223.18     25.92 o 
  -2  -1   8        8.52        4.72      2.83 o 
  -1  -1   8       70.14       75.48      4.76 o 
   0  -1   8      520.63      502.47     11.94 o 
   1  -1   8      385.08      409.16      9.89 o 
   2  -1   8        1.35       -0.23      3.10 o 
   3  -1   8      287.97      272.71      7.66 o 
   4  -1   8       49.01       38.50      4.33 o 
   5  -1   8        3.31        8.81      4.91 o 
   6  -1   8       12.84       14.38      9.36 o 
   7  -1   8      179.61      184.45     15.12 o 
  -7   0   8        1.80       -0.67      4.93 o 
  -6   0   8        2.28        2.20      5.92 o 
  -5   0   8       14.91       13.47      6.57 o 
  -4   0   8      144.69      148.84      6.15 o 
  -3   0   8     1025.55     1006.89     25.27 o 
  -2   0   8      129.78      121.44      7.13 o 
  -1   0   8      145.24      162.16      5.71 o 
   0   0   8      347.59      349.65      8.52 o 
   1   0   8      307.92      323.70     11.64 o 
   2   0   8       19.65       17.77      3.27 o 
   3   0   8        3.46        2.71      4.37 o 
   4   0   8      133.19      145.16      6.00 o 
   5   0   8       58.15       64.72      6.25 o 
   6   0   8       26.64       23.05      9.40 o 
  -7   1   8       55.42       34.41     10.61 o 
  -6   1   8        0.21        1.27      5.42 o 
  -5   1   8        6.59        6.03      5.42 o 
  -4   1   8       55.64       47.43      4.65 o 
  -3   1   8       93.02       91.90      5.20 o 
  -2   1   8      196.41      192.16      8.44 o 
  -1   1   8      280.06      266.13      6.95 o 
   0   1   8       26.74       26.74      6.12 o 
   1   1   8       12.09        8.93      3.00 o 
   2   1   8     2741.91     2771.89     37.65 o 
   3   1   8      547.37      499.76     10.91 o 
   4   1   8        0.30        3.76      2.87 o 
   5   1   8       60.26       62.94     12.23 o 
  -7   2   8        2.11        1.37      6.53 o 
  -6   2   8      373.47      358.51     11.93 o 
  -5   2   8        0.45       -4.73      4.73 o 
  -4   2   8       73.99       79.59      4.91 o 
  -3   2   8      953.11      955.44     24.63 o 
  -2   2   8        1.53        4.44      2.94 o 
  -1   2   8      328.80      308.36      8.57 o 
   0   2   8      662.34      629.64     15.38 o 
   1   2   8      774.12      740.17     40.31 o 
   2   2   8       49.88       44.53      4.32 o 
   3   2   8       52.01       58.12      5.21 o 
   4   2   8      137.34      154.23      9.34 o 
   5   2   8        1.14       -3.69      3.80 o 
  -7   3   8        0.22        0.34      6.45 o 
  -6   3   8        0.56        4.49      7.32 o 
  -5   3   8       12.05       15.55      5.20 o 
  -4   3   8      621.02      633.93     24.59 o 
  -3   3   8      166.66      164.97      6.15 o 
  -2   3   8       32.27       34.14      7.06 o 
  -1   3   8      609.11      594.92     25.09 o 
   0   3   8     1089.66     1055.43     23.62 o 
   1   3   8       10.48        5.60      7.20 o 
   2   3   8       34.20       32.68      5.22 o 
   3   3   8        0.12        8.75      8.00 o 
   4   3   8        4.13        2.59      4.75 o 
  -7   4   8        0.59        0.59      6.67 o 
  -6   4   8       76.93       74.40     13.55 o 
  -5   4   8       24.93       29.76      5.44 o 
  -4   4   8        3.97        8.18      3.32 o 
  -3   4   8        0.74        5.31      3.10 o 
  -2   4   8      162.05      166.07      6.44 o 
  -1   4   8      253.46      254.26      8.90 o 
   0   4   8       34.97       37.51      4.59 o 
   1   4   8        4.60        9.53      3.12 o 
   2   4   8      187.33      191.90     13.97 o 
   3   4   8       94.80      106.79      9.72 o 
  -7   5   8        4.92       10.70      9.12 o 
  -6   5   8        4.01       -2.67      7.14 o 
  -5   5   8        7.82       10.78     12.07 o 
  -4   5   8       31.31       30.23      8.67 o 
  -3   5   8       15.00        8.00      4.37 o 
  -2   5   8       72.54       55.55      4.66 o 
  -1   5   8      419.60      430.57      9.91 o 
   0   5   8        0.86       -3.31      3.31 o 
   1   5   8       76.46       69.14      7.51 o 
   2   5   8       67.05       74.60     16.49 o 
  -6   6   8        0.09       -0.28      6.45 o 
  -5   6   8       27.38       30.77      9.50 o 
  -4   6   8       76.50       83.32     11.63 o 
  -3   6   8      101.48      113.68     20.62 o 
  -2   6   8       47.15       46.52      7.13 o 
  -1   6   8      116.47      129.99     11.60 o 
   0   6   8       45.42       50.61      7.19 o 
  -4   7   8        0.13        3.75      5.16 o 
  -3   7   8       18.96       27.60      7.49 o 
   2  -8   9        5.26       -1.72      4.28 o 
   3  -8   9       16.98       26.33      6.61 o 
   4  -8   9       33.45       44.66      7.87 o 
   0  -7   9        6.13       18.80      7.77 o 
   1  -7   9       56.09       55.22     11.02 o 
   2  -7   9       47.50       43.94      7.44 o 
   3  -7   9       13.69       13.11      6.38 o 
   4  -7   9      105.82      131.10     12.25 o 
   5  -7   9       42.09       45.37     13.55 o 
   6  -7   9       30.91       27.90     10.21 o 
  -2  -6   9       12.89        8.92      6.22 o 
  -1  -6   9      165.80      177.41     10.73 o 
   0  -6   9      198.38      201.85     10.95 o 
   1  -6   9      149.89      166.33      6.46 o 
   2  -6   9        9.53       11.45      3.35 o 
   3  -6   9        3.06       13.75      7.31 o 
   4  -6   9       30.20       29.13      3.95 o 
   5  -6   9      102.20      105.46     13.83 o 
   6  -6   9      264.98      323.81     22.26 o 
   7  -6   9       89.05       77.37     13.00 o 
  -3  -5   9        2.20        5.64      4.81 o 
  -2  -5   9        5.78        1.10      5.04 o 
  -1  -5   9      435.78      445.29     18.60 o 
   0  -5   9       35.99       33.80      4.27 o 
   1  -5   9       99.41      101.78      6.45 o 
   2  -5   9       18.45       15.17      6.08 o 
   3  -5   9       72.67       74.69      5.51 o 
   4  -5   9      275.82      288.86      8.39 o 
   5  -5   9        3.72        3.86      6.73 o 
   6  -5   9        4.78        4.81      7.28 o 
   7  -5   9        3.68        2.22      8.19 o 
  -4  -4   9       31.14       41.54      6.61 o 
  -3  -4   9        0.24       -3.27      4.02 o 
  -2  -4   9        2.60        1.62      3.11 o 
  -1  -4   9       83.04       88.52      9.23 o 
   0  -4   9      171.68      187.21      6.81 o 
   1  -4   9        5.40       -1.67      3.52 o 
   2  -4   9        3.94        6.45      4.91 o 
   3  -4   9        1.01       -2.62      2.62 o 
   4  -4   9        0.43        0.51      3.76 o 
   5  -4   9       11.19       12.54      5.18 o 
   6  -4   9        7.76        9.73      6.63 o 
   7  -4   9       11.34        0.95      7.64 o 
  -5  -3   9       20.34        9.66      8.07 o 
  -4  -3   9       14.97       21.16      6.54 o 
  -3  -3   9       22.65       17.59      3.63 o 
  -2  -3   9      137.28      142.92      6.02 o 
  -1  -3   9      882.14      917.64     21.99 o 
   0  -3   9      443.84      445.27     10.27 o 
   1  -3   9      166.52      162.48      6.15 o 
   2  -3   9       52.76       49.55      4.71 o 
   3  -3   9       42.92       38.81      4.34 o 
   4  -3   9       18.18       21.30      3.85 o 
   5  -3   9       83.88       94.32      7.84 o 
   6  -3   9      107.32      116.05     12.70 o 
   7  -3   9       53.01       58.23     10.90 o 
  -5  -2   9      104.52      120.50     11.83 o 
  -4  -2   9       84.42       91.71      5.04 o 
  -3  -2   9        0.70        8.78      3.28 o 
  -2  -2   9      292.85      284.66     11.03 o 
  -1  -2   9     2024.00     2012.71     55.20 o 
   0  -2   9       87.49       85.27      5.03 o 
   1  -2   9      432.25      427.14     10.33 o 
   2  -2   9      325.74      337.57      8.24 o 
   3  -2   9       17.56        8.82      3.32 o 
   4  -2   9      352.94      377.74     15.23 o 
   5  -2   9      133.56      130.53      8.33 o 
   6  -2   9        3.62       -1.94      5.58 o 
  -6  -1   9       42.20       11.44     11.32 o 
  -5  -1   9      153.06      158.59     14.96 o 
  -4  -1   9      160.19      158.40      6.48 o 
  -3  -1   9      119.52      121.09     13.00 o 
  -2  -1   9     1037.91     1044.03     24.09 o 
  -1  -1   9        1.34        3.54      2.80 o 
   0  -1   9     1402.07     1341.31     28.01 o 
   1  -1   9     1123.80     1088.59     41.83 o 
   2  -1   9        1.23       -1.00      3.52 o 
   3  -1   9      575.73      583.10     22.38 o 
   4  -1   9      148.50      144.13      6.32 o 
   5  -1   9      129.44      146.86     13.00 o 
   6  -1   9      163.38      171.85     14.88 o 
  -6   0   9        1.31       -4.81      4.89 o 
  -5   0   9      103.11      100.16      7.48 o 
  -4   0   9       16.37       19.88      3.95 o 
  -3   0   9        0.06       -4.72      4.72 o 
  -2   0   9      134.06      128.39      5.56 o 
  -1   0   9      119.05      118.12      5.39 o 
   0   0   9      203.16      194.21      6.48 o 
   1   0   9      454.75      437.45     11.40 o 
   2   0   9      305.66      288.04      8.02 o 
   3   0   9       10.07        9.05      3.19 o 
   4   0   9       35.65       36.08      4.00 o 
   5   0   9       15.25       12.70     10.92 o 
   6   0   9      166.02      163.54     16.52 o 
  -6   1   9        1.00       -0.97      6.05 o 
  -5   1   9       35.41       44.66      8.25 o 
  -4   1   9       45.15       34.02      5.70 o 
  -3   1   9       20.18       18.76      3.57 o 
  -2   1   9      120.67      107.47      5.32 o 
  -1   1   9      176.86      173.54      6.31 o 
   0   1   9       19.31       19.81      3.55 o 
   1   1   9       20.75       23.67      3.70 o 
   2   1   9      250.14      224.39     13.35 o 
   3   1   9       22.89       16.91      3.33 o 
   4   1   9        7.41        1.95      6.87 o 
   5   1   9       14.12        6.59      6.39 o 
  -7   2   9       15.82       19.73      9.32 o 
  -6   2   9       20.97       14.90      8.17 o 
  -5   2   9        3.00        5.36      4.75 o 
  -4   2   9       61.37       66.85      4.79 o 
  -3   2   9      340.83      342.18      8.32 o 
  -2   2   9        7.22        8.55      2.90 o 
  -1   2   9        6.13        6.86      3.04 o 
   0   2   9      754.62      777.02     21.74 o 
   1   2   9       19.27       17.26      3.59 o 
   2   2   9        3.57        6.69      2.99 o 
   3   2   9      143.15      137.77     13.64 o 
   4   2   9       15.68       12.00      6.20 o 
  -7   3   9       11.52        2.32      7.64 o 
  -6   3   9       29.71       33.30      8.27 o 
  -5   3   9      192.26      197.39     10.23 o 
  -4   3   9        5.98        9.51      3.96 o 
  -3   3   9       31.38       22.83      3.73 o 
  -2   3   9      238.82      222.28      7.31 o 
  -1   3   9      544.49      538.64     11.32 o 
   0   3   9       31.33       32.34      3.83 o 
   1   3   9      103.42       96.32      5.27 o 
   2   3   9      467.35      459.13     14.51 o 
   3   3   9        2.37        3.41      4.43 o 
  -7   4   9        4.18       10.39      6.98 o 
  -6   4   9      181.74      199.47     18.07 o 
  -5   4   9       95.31       93.69     13.42 o 
  -4   4   9       13.49       10.68      6.73 o 
  -3   4   9      204.81      218.10      7.37 o 
  -2   4   9       15.65       12.22      3.65 o 
  -1   4   9       15.04       10.54      9.19 o 
   0   4   9       27.69       22.79      3.81 o 
   1   4   9       83.85       87.00      7.85 o 
   2   4   9       34.60       28.22     11.47 o 
  -6   5   9        1.39        5.56      8.27 o 
  -5   5   9       71.56       87.93     11.44 o 
  -4   5   9       34.15       28.21     14.30 o 
  -3   5   9       12.23       -5.39      6.62 o 
  -2   5   9       70.48       52.56     13.02 o 
  -1   5   9        0.55       11.69      4.43 o 
   0   5   9       79.02       80.55      8.25 o 
   1   5   9      107.85       97.66      9.22 o 
  -5   6   9        0.00        0.81      7.48 o 
  -4   6   9       17.10       24.93     14.61 o 
  -3   6   9      115.14      142.92      9.99 o 
  -2   6   9       23.59       46.24      8.01 o 
  -1   6   9       39.81       40.68      8.18 o 
   1  -7  10       38.95       48.42      7.87 o 
   2  -7  10       20.25       13.72      5.82 o 
   3  -7  10        1.26       -3.21      4.19 o 
   4  -7  10       92.97      101.15      9.25 o 
   5  -7  10       21.58       41.02      9.44 o 
  -1  -6  10      113.63      137.03     28.72 o 
   0  -6  10       99.39      119.38      9.08 o 
   1  -6  10       71.46       75.95     11.17 o 
   2  -6  10      554.83      567.70     16.53 o 
   3  -6  10       88.23       95.80      9.07 o 
   4  -6  10        7.12        2.14      5.54 o 
   5  -6  10       45.03       56.63     12.88 o 
   6  -6  10        7.40        2.51      9.83 o 
  -2  -5  10       87.99      105.16      9.66 o 
  -1  -5  10      183.53      175.40     10.60 o 
   0  -5  10        0.36        1.81      6.44 o 
   1  -5  10      157.75      150.34      6.50 o 
   2  -5  10       95.72       89.67      5.60 o 
   3  -5  10       12.10       14.69      9.02 o 
   4  -5  10      248.53      272.96      8.16 o 
   5  -5  10      332.75      361.72     19.59 o 
   6  -5  10        0.10       -1.44      7.70 o 
  -3  -4  10      238.60      247.52     12.28 o 
  -2  -4  10        9.40        8.18      6.51 o 
  -1  -4  10        0.12        1.74      3.06 o 
   0  -4  10      529.51      552.20     17.51 o 
   1  -4  10      415.71      410.15     17.09 o 
   2  -4  10        0.02        3.44      6.50 o 
   3  -4  10       17.75       20.72      3.91 o 
   4  -4  10       22.12       22.04      6.48 o 
   5  -4  10       25.98       29.68      8.23 o 
   6  -4  10       80.81       99.17     13.38 o 
  -4  -3  10        6.40        5.78      5.13 o 
  -3  -3  10       32.33       39.06      7.32 o 
  -2  -3  10       18.94       15.39      4.06 o 
  -1  -3  10      303.63      288.12     18.70 o 
   0  -3  10       16.86       16.29      4.06 o 
   1  -3  10        3.87        0.53      4.05 o 
   2  -3  10       22.60       19.91      3.96 o 
   3  -3  10        0.83        3.80      7.37 o 
   4  -3  10       14.21        7.13      3.29 o 
   5  -3  10       81.21       77.13     11.06 o 
   6  -3  10      156.01      167.57     17.00 o 
  -5  -2  10       61.73       54.63     12.35 o 
  -4  -2  10        8.75       10.23      5.95 o 
  -3  -2  10       75.85       76.92      7.58 o 
  -2  -2  10      443.73      445.90     25.98 o 
  -1  -2  10       86.37       79.48      9.73 o 
   0  -2  10       74.09       78.32      5.10 o 
   1  -2  10       79.56       72.63     10.75 o 
   2  -2  10       18.18       15.65      4.04 o 
   3  -2  10       36.49       37.86      4.38 o 
   4  -2  10      434.20      484.37     10.83 o 
   5  -2  10       51.14       40.76     11.59 o 
   6  -2  10        0.04       10.43      7.97 o 
  -5  -1  10        1.18       -0.85      5.40 o 
  -4  -1  10      383.11      381.20     13.24 o 
  -3  -1  10      288.40      270.79      8.24 o 
  -2  -1  10        0.19        0.58      3.18 o 
  -1  -1  10      205.75      197.72      7.14 o 
   0  -1  10      287.02      281.39      7.85 o 
   1  -1  10      197.16      168.02      6.44 o 
   2  -1  10      270.27      273.70      7.92 o 
   3  -1  10       21.45       16.20      3.98 o 
   4  -1  10      945.56      931.68     20.25 o 
   5  -1  10        1.78        7.66      6.49 o 
   6  -1  10      141.55      164.76     17.27 o 
  -6   0  10        8.46       16.72      7.54 o 
  -5   0  10       81.91       76.24     11.10 o 
  -4   0  10      332.00      338.77     13.36 o 
  -3   0  10        1.50       -1.42      3.32 o 
  -2   0  10      799.39      768.41     25.27 o 
  -1   0  10      672.16      625.07     18.08 o 
   0   0  10       35.69       22.31      3.76 o 
   1   0  10      147.39      150.97      7.52 o 
   2   0  10       17.76       20.72      3.81 o 
   3   0  10       28.71       29.09      3.78 o 
   4   0  10       59.06       58.73     13.83 o 
   5   0  10       87.38       84.67     11.93 o 
  -6   1  10        3.83       12.64      5.84 o 
  -5   1  10       30.51       23.94     10.13 o 
  -4   1  10        5.44        6.86      3.46 o 
  -3   1  10       29.86       33.98      8.82 o 
  -2   1  10      154.59      135.93     14.39 o 
  -1   1  10       97.86      107.99      5.71 o 
   0   1  10      283.72      278.84      8.31 o 
   1   1  10       29.09       29.53      4.37 o 
   2   1  10      237.06      236.12      7.68 o 
   3   1  10        1.22       -2.53      7.82 o 
   4   1  10       11.72        6.14      5.75 o 
  -6   2  10        0.03        2.28      6.65 o 
  -5   2  10       38.96       56.15      9.56 o 
  -4   2  10       56.04       51.86      4.49 o 
  -3   2  10       78.06       89.15     10.11 o 
  -2   2  10        4.34        8.20      3.60 o 
  -1   2  10        2.01        8.98      7.27 o 
   0   2  10      100.63       99.38     12.13 o 
   1   2  10      269.40      263.47      8.03 o 
   2   2  10       52.94       57.96      7.32 o 
   3   2  10      101.40      116.71     10.29 o 
   4   2  10      121.50      110.30     10.35 o 
  -6   3  10        6.56       16.58      7.62 o 
  -5   3  10      245.36      229.27     16.58 o 
  -4   3  10        3.18        1.13      3.42 o 
  -3   3  10      113.15       99.58      6.71 o 
  -2   3  10      282.86      294.01      8.87 o 
  -1   3  10      268.09      264.35     18.22 o 
   0   3  10        9.94       11.46      3.07 o 
   1   3  10      123.41      128.78      8.70 o 
   2   3  10       33.38       25.96      6.80 o 
   3   3  10       17.50        7.40      5.52 o 
  -6   4  10       10.78        8.92      9.44 o 
  -5   4  10       60.84       51.90     11.36 o 
  -4   4  10        3.84        1.77      5.63 o 
  -3   4  10      381.03      409.81     20.60 o 
  -2   4  10      132.36      131.36     10.16 o 
  -1   4  10       18.71       15.42      6.23 o 
   0   4  10       91.28      101.83     13.79 o 
   1   4  10        4.28       -0.35      3.91 o 
  -5   5  10       79.84       71.86     11.63 o 
  -4   5  10       14.50       15.34      5.75 o 
  -3   5  10       33.00       28.99      7.11 o 
  -2   5  10        2.77        7.85      5.53 o 
  -1   5  10       43.50       46.41      8.01 o 
   0   5  10       28.67       42.42      6.17 o 
   3  -7  11        2.69        5.69      4.65 o 
   0  -6  11        0.26       -2.71      6.80 o 
   1  -6  11       26.87       28.46      6.00 o 
   2  -6  11        5.31        6.69      4.92 o 
   3  -6  11      142.42      152.44     11.67 o 
   4  -6  11        4.10        3.19      5.15 o 
   5  -6  11       12.75        5.84      9.52 o 
  -2  -5  11      139.62      136.25     10.91 o 
  -1  -5  11       32.41       35.81      7.20 o 
   0  -5  11       46.04       43.15      7.12 o 
   1  -5  11      566.22      576.27     16.56 o 
   2  -5  11       98.23       92.52      9.62 o 
   3  -5  11       22.85       31.58     18.49 o 
   4  -5  11       52.27       59.94      7.68 o 
   5  -5  11       90.95      100.63     12.86 o 
  -3  -4  11      371.74      370.35     15.97 o 
  -2  -4  11       28.84       16.73      7.50 o 
  -1  -4  11       21.79       19.73      5.64 o 
   0  -4  11       80.96       84.84      5.13 o 
   1  -4  11       20.60       23.71      3.34 o 
   2  -4  11      369.03      392.40      9.55 o 
   3  -4  11      418.82      460.90     11.58 o 
   4  -4  11       33.83       29.29      6.44 o 
   5  -4  11        4.55       -1.37      7.12 o 
   6  -4  11        0.88       11.36      6.57 o 
  -3  -3  11        3.55       -2.63      3.62 o 
  -2  -3  11       28.54       35.50     15.29 o 
  -1  -3  11       36.88       37.05      4.12 o 
   0  -3  11       27.42       20.71      3.69 o 
   1  -3  11        1.46       -2.08      3.00 o 
   2  -3  11       68.75       74.44      5.14 o 
   3  -3  11       73.39       63.09      5.58 o 
   4  -3  11      133.98      126.39     13.40 o 
   5  -3  11      396.68      389.93     20.74 o 
   6  -3  11       86.04       74.34     12.07 o 
  -4  -2  11       48.72       65.28      7.66 o 
  -3  -2  11       20.52       23.86      5.97 o 
  -2  -2  11       14.94       20.10      3.87 o 
  -1  -2  11       62.74       65.66      5.17 o 
   0  -2  11       48.87       50.47      4.51 o 
   1  -2  11        0.03       -1.67      4.33 o 
   2  -2  11       10.58        8.12      6.40 o 
   3  -2  11       19.44       21.40      3.47 o 
   4  -2  11        1.01        2.80      6.20 o 
   5  -2  11       42.47       62.96     12.54 o 
  -5  -1  11        0.40        5.36      7.38 o 
  -4  -1  11      207.11      215.10     12.18 o 
  -3  -1  11      186.42      182.55      6.64 o 
  -2  -1  11        0.05        5.00      2.94 o 
  -1  -1  11       53.37       51.90     10.37 o 
   0  -1  11       39.45       38.90      5.62 o 
   1  -1  11       27.36       17.63      3.51 o 
   2  -1  11      401.12      404.82      9.56 o 
   3  -1  11       47.51       44.02      8.45 o 
   4  -1  11       20.81       14.75      7.13 o 
   5  -1  11       30.01       30.67      8.07 o 
  -5   0  11      128.54      116.68     14.74 o 
  -4   0  11       82.15       76.01     14.08 o 
  -3   0  11        0.46        6.77      3.50 o 
  -2   0  11      252.78      256.42      7.55 o 
  -1   0  11      381.73      380.73     16.32 o 
   0   0  11       70.36       75.00      4.82 o 
   1   0  11      139.33      137.91      9.95 o 
   2   0  11      176.96      175.70      6.52 o 
   3   0  11      101.35       96.29      8.27 o 
   4   0  11      352.75      374.09     14.04 o 
  -5   1  11        4.35        0.26      6.21 o 
  -4   1  11      234.97      232.39     10.89 o 
  -3   1  11      174.71      175.95      6.77 o 
  -2   1  11       27.71       35.97      5.05 o 
  -1   1  11      110.65       96.54      5.07 o 
   0   1  11        2.57        6.18      3.51 o 
   1   1  11        2.37        0.02      3.10 o 
   2   1  11        0.33        1.92      4.10 o 
   3   1  11      193.14      179.08     10.96 o 
   4   1  11      324.98      325.06     14.68 o 
  -5   2  11        3.88        8.73      6.37 o 
  -4   2  11       97.18       89.60      7.77 o 
  -3   2  11       76.36       80.00      4.78 o 
  -2   2  11       58.17       58.27      4.51 o 
  -1   2  11        1.46        0.60      3.07 o 
   0   2  11       15.52       17.46      3.78 o 
   1   2  11        0.24       -2.05      4.51 o 
   2   2  11       38.67       30.70     10.43 o 
   3   2  11        5.74        5.44      5.24 o 
  -5   3  11       15.20       12.62     10.82 o 
  -4   3  11        7.54       -0.29      5.36 o 
  -3   3  11       70.47       68.35      7.28 o 
  -2   3  11      101.79       87.15      9.38 o 
  -1   3  11       25.61       24.97      6.01 o 
   0   3  11       33.67       29.50      6.33 o 
   1   3  11       75.90       72.53      8.65 o 
   2   3  11      102.23      105.44     34.63 o 
  -5   4  11        0.07        3.34      7.26 o 
  -4   4  11      137.75      141.58     14.10 o 
  -3   4  11       71.94       81.33      8.60 o 
  -2   4  11       52.73       46.98      7.99 o 
  -1   4  11       69.77       79.99      7.80 o 
   0   4  11      150.47      140.41     10.89 o 
  -3   5  11        3.64        7.94      5.07 o 
   1  -6  12       28.79       38.83      6.35 o 
   2  -6  12      149.23      165.96     11.54 o 
   3  -6  12       11.11        8.61      6.79 o 
  -1  -5  12       12.88        8.75      6.32 o 
   0  -5  12       70.05       66.64      9.22 o 
   1  -5  12       19.66       13.86      6.13 o 
   2  -5  12        0.51        2.35      4.63 o 
   3  -5  12       27.65       27.69      9.53 o 
   4  -5  12        0.06       -3.87      3.87 o 
  -2  -4  12        2.20        6.14      5.00 o 
  -1  -4  12       19.60       20.14      5.82 o 
   0  -4  12       87.89      106.22     18.55 o 
   1  -4  12       11.94        8.85      5.48 o 
   2  -4  12      105.16      108.65     15.16 o 
   3  -4  12      274.68      298.81     14.03 o 
   4  -4  12       31.51       46.21     10.08 o 
   5  -4  12       72.57       82.59     12.86 o 
  -3  -3  12        2.92       -2.48      4.21 o 
  -2  -3  12      117.12      105.63     14.89 o 
  -1  -3  12        3.08       -1.60      4.61 o 
   0  -3  12       75.54       82.24      8.86 o 
   1  -3  12      318.45      338.81     18.38 o 
   2  -3  12      162.70      144.41      9.29 o 
   3  -3  12        0.01       -1.63      4.10 o 
   4  -3  12        7.82       13.62      5.65 o 
   5  -3  12       73.66       83.89     14.86 o 
  -3  -2  12      116.79      113.81      9.67 o 
  -2  -2  12       26.31       25.94      5.87 o 
  -1  -2  12        0.27       -2.37      3.82 o 
   0  -2  12       69.34       62.75      7.82 o 
   1  -2  12       59.48       57.82     11.36 o 
   2  -2  12       89.22      107.45      8.41 o 
   3  -2  12       97.37       83.63      8.83 o 
   4  -2  12        5.78        4.41      5.81 o 
  -4  -1  12        3.38        1.98      4.90 o 
  -3  -1  12       23.56       16.53      6.35 o 
  -2  -1  12       58.60       48.65     12.08 o 
  -1  -1  12        0.47        1.84      3.00 o 
   0  -1  12        2.76        3.64      3.18 o 
   1  -1  12       26.62       20.96      3.92 o 
   2  -1  12       14.31       10.31      6.63 o 
   3  -1  12      193.50      195.64     20.18 o 
   4  -1  12       57.60       60.35      8.59 o 
  -4   0  12       13.90        1.83      6.60 o 
  -3   0  12       60.17       53.95      7.06 o 
  -2   0  12       44.58       46.92      6.56 o 
  -1   0  12       32.54       34.30      4.32 o 
   0   0  12      172.79      184.85      6.59 o 
   1   0  12       32.12       41.44     13.57 o 
   2   0  12       88.57       91.23      9.71 o 
   3   0  12       18.03        7.72      8.73 o 
  -4   1  12      139.73      161.77     10.77 o 
  -3   1  12      364.94      376.75     23.42 o 
  -2   1  12       37.15       31.15      6.36 o 
  -1   1  12      251.98      243.12     10.83 o 
   0   1  12      159.61      183.18     10.21 o 
   1   1  12        0.12        1.81      3.79 o 
   2   1  12      156.91      149.59     18.37 o 
   3   1  12       10.32       10.36      6.24 o 
  -4   2  12       48.92       61.20      7.43 o 
  -3   2  12       35.44       35.14      7.57 o 
  -2   2  12       59.33       50.96     12.52 o 
  -1   2  12       55.99       65.06      6.87 o 
   0   2  12        5.98        2.59      5.09 o 
   1   2  12      240.01      229.95     11.55 o 
   2   2  12      118.14      121.68     13.42 o 
  -4   3  12       34.74       38.80      8.07 o 
  -3   3  12        3.03       -0.92      5.29 o 
  -2   3  12        1.33        4.91      4.74 o 
  -1   3  12        1.21        1.97      6.70 o 
   0   3  12       85.27       84.67      8.98 o 
  -2   4  12       73.03       73.62     10.28 o 
   1  -5  13        1.98        6.33      4.37 o 
   2  -5  13       38.44       39.51      7.12 o 
  -1  -4  13      127.13      125.13     10.30 o 
   0  -4  13        4.75        6.86      4.66 o 
   1  -4  13        2.34        1.63      4.94 o 
   2  -4  13        2.41       -4.32      4.32 o 
   3  -4  13       10.07        6.60      5.71 o 
  -2  -3  13      128.21      121.09      9.94 o 
  -1  -3  13        6.42        8.04      5.43 o 
   0  -3  13      154.53      176.42     17.31 o 
   1  -3  13      314.90      342.75     13.47 o 
   2  -3  13        0.31       -3.75      3.75 o 
   3  -3  13        1.11       -1.68      3.95 o 
   4  -3  13      111.37      117.17     10.00 o 
  -2  -2  13       26.44       14.39      6.23 o 
  -1  -2  13       48.12       44.00      8.80 o 
   0  -2  13      251.70      253.37     12.11 o 
   1  -2  13       67.73       55.86      8.27 o 
   2  -2  13       35.01       31.84     10.57 o 
   3  -2  13      199.13      225.88     12.10 o 
  -3  -1  13       54.42       58.47      8.70 o 
  -2  -1  13       33.44       45.87      8.22 o 
  -1  -1  13        5.90        4.03      5.22 o 
   0  -1  13       67.91       61.14     10.28 o 
   1  -1  13        5.36       -2.36      4.14 o 
   2  -1  13       13.87        3.68      5.38 o 
   3  -1  13       51.66       47.56      7.42 o 
  -3   0  13        5.32        5.57      4.76 o 
  -2   0  13        0.10       -0.26      4.27 o 
  -1   0  13       14.25       12.14      6.97 o 
   0   0  13       38.30       38.59      7.01 o 
   1   0  13       21.80       21.81      9.42 o 
   2   0  13       47.81       39.16      7.16 o 
  -3   1  13       60.71       55.67      7.61 o 
  -2   1  13       92.44       82.59      9.18 o 
  -1   1  13       16.29       20.76      5.49 o 
   0   1  13      144.24      144.89     10.42 o 
   1   1  13       32.18       35.07      7.73 o 
  -3   2  13       19.36       20.13      6.17 o 
  -2   2  13       55.84       60.52      9.41 o 
  -1   2  13        0.02       -1.27      4.64 o 
   0   2  13       95.75      112.28      9.39 o 
   1  -3  14       57.76       75.33     11.27 o 
  -1  -2  14      277.74      270.42     13.82 o 
   0  -2  14        3.03        4.98      4.81 o 
   1  -2  14        8.35        4.66      5.58 o 
   2  -2  14       59.37       75.92     19.42 o 
  -1  -1  14       74.83       80.54     11.73 o 
   0  -1  14       68.14       70.76      8.44 o 
   1  -1  14      205.48      164.11     11.53 o 
  -1   0  14        0.66       -0.11      4.58 o 
   0   0  14       23.14       29.48      6.13 o 
                                                 
